# Supplementary material for: Depth-dependent transcriptomic response of diatoms during spring bloom in the western subarctic Pacific Ocean
Source: Sci Rep. 2019 Oct 10;9:14559. doi: 10.1038/s41598-019-51150-8 (PMC6787086; doi:10.1038/s41598-019-51150-8)
Supplement: Supplementary file 2 — Supplementary Tables [file 41598_2019_51150_MOESM2_ESM.xlsx]

## Sheet: TableS1
Table S1. List of environmental conditions of the station A4 in 2016
Depth (m)	Salinity	Temperature (°C)	Chlorophyll a (µg l-1)	NO3 (µM)	PO4 (µM)	Si (µM)	NO2 (µM)
0	33.516	8.6	3.8944	0.751519	0.244128	3.09212	0.046732
10	33.5114	8.6487	4.42422	0.754422	0.26925	3.32217	0.037436
20	33.5039	8.5685	6.39516	1.36201	0.322338	4.20483	0.042665
30	32.9968	5.2428	12.1172	10.0849	1.14899	20.4401	0.10948
40	32.8063	2.3945	7.4548	14.7116	1.42865	28.1212	0.11529
50	32.7764	1.0759	3.301	16.2065	1.48459	30.5673	0.11529
60	32.7932	0.9774	2.4109	16.1145	1.54241	32.5532	0.104251
80	32.883	0.8826	1.30887	18.5984	1.71874	37.5816	0.093793
100	32.9683	0.9172	0.995217	21.5483	1.80738	40.2765	0.100184

## Sheet: TableS2
Table S1. List of DEGs of T. nordenskioeldii
Transcript name	FDR	Induced in surface or SCM	Annotation
Tnor_TRINITY_DN7935_c0_g1_i1	2.92692e-42	surface	TPR protein
Tnor_TRINITY_DN85_c0_g2_i1	2.95958e-34	SCM	hypothetical protein
Tnor_TRINITY_DN19501_c0_g1_i1	1.50638e-33	SCM	hypothetical protein
Tnor_TRINITY_DN85_c0_g1_i1	6.8071e-32	SCM	hypothetical protein
Tnor_TRINITY_DN22422_c0_g1_i1	7.54687e-31	SCM	hypothetical protein
Tnor_TRINITY_DN4531_c0_g1_i1	5.5002e-29	surface	hypothetical protein
Tnor_TRINITY_DN2939_c0_g1_i1	5.5002e-29	surface	GDSL-like Lipase/Acylhydrolase
Tnor_TRINITY_DN4278_c0_g1_i1	1.21181e-28	SCM	hypothetical protein
Tnor_TRINITY_DN9105_c0_g1_i1	1.03386e-26	SCM	hypothetical protein
Tnor_TRINITY_DN6080_c0_g1_i1	2.31897e-26	surface	hypothetical protein
Tnor_TRINITY_DN8288_c7_g658_i1	5.80829e-26	surface	hypothetical protein
Tnor_TRINITY_DN2157_c0_g1_i1	1.24961e-25	SCM	hypothetical protein
Tnor_TRINITY_DN14322_c0_g1_i1	3.09061e-25	SCM	Solute carrier family protein
Tnor_TRINITY_DN6080_c0_g2_i1	5.77351e-25	surface	hypothetical protein
Tnor_TRINITY_DN1101_c0_g1_i1	5.92623e-24	surface	hypothetical protein
Tnor_TRINITY_DN9600_c0_g1_i1	6.03131e-24	surface	Alpha/beta hydrolase
Tnor_TRINITY_DN8099_c0_g1_i1	4.48133e-23	SCM	sulfite oxidase
Tnor_TRINITY_DN8760_c0_g1_i1	7.55936e-23	SCM	hypothetical protein
Tnor_TRINITY_DN2017_c0_g1_i1	1.36919e-22	SCM	Ammonium Transporter
Tnor_TRINITY_DN4081_c0_g2_i1	2.68524e-22	surface	Conserved hypothetical protein
Tnor_TRINITY_DN268_c0_g1_i1	4.60987e-22	SCM	hypothetical protein
Tnor_TRINITY_DN2593_c0_g2_i1	4.73046e-22	surface	Patatin-like phospholipase
Tnor_TRINITY_DN16665_c0_g1_i1	9.79308e-22	SCM	ABC transporter
Tnor_TRINITY_DN10940_c0_g2_i1	1.04509e-21	surface	protease
Tnor_TRINITY_DN2593_c0_g1_i1	1.95958e-21	surface	Patatin-like phospholipase
Tnor_TRINITY_DN7153_c0_g4_i1	4.98579e-21	surface	cyclopropane-fatty-acyl-phospholipid synthase
Tnor_TRINITY_DN18041_c0_g1_i1	4.16291e-20	SCM	hypothetical protein
Tnor_TRINITY_DN4806_c0_g1_i1	4.4252e-20	SCM	hypothetical protein
Tnor_TRINITY_DN8845_c0_g1_i1	5.66881e-20	surface	protease
Tnor_TRINITY_DN6197_c0_g1_i1	5.7089e-20	SCM	hypothetical protein
Tnor_TRINITY_DN6247_c0_g1_i3	8.84452e-20	SCM	hypothetical protein
Tnor_TRINITY_DN21797_c0_g1_i1	1.16443e-19	SCM	hypothetical protein
Tnor_TRINITY_DN13120_c0_g1_i1	1.28592e-19	SCM	hypothetical protein
Tnor_TRINITY_DN22544_c0_g1_i1	1.65586e-19	surface	pyridine nucleotide-disulphide oxidoreductase family protein
Tnor_TRINITY_DN2017_c0_g2_i1	1.98186e-19	SCM	Ammonium Transporter
Tnor_TRINITY_DN7160_c0_g1_i1	2.57905e-19	surface	hypothetical protein
Tnor_TRINITY_DN19_c0_g1_i1	4.00013e-19	surface	hypothetical protein
Tnor_TRINITY_DN23252_c0_g1_i1	5.2885e-19	SCM	hydroxylase
Tnor_TRINITY_DN22700_c0_g1_i1	6.72619e-19	surface	Acyl-CoA thioesterase 7
Tnor_TRINITY_DN14290_c0_g1_i1	7.7766e-19	SCM	HSFtype DNAbinding protein
Tnor_TRINITY_DN22904_c0_g1_i1	1.93629e-18	SCM	hypothetical protein
Tnor_TRINITY_DN3375_c0_g1_i1	3.4128e-18	surface	hypothetical protein
Tnor_TRINITY_DN7153_c0_g5_i1	3.55644e-18	surface	cyclopropane-fatty-acyl-phospholipid synthase
Tnor_TRINITY_DN14220_c0_g1_i1	5.58244e-18	SCM	hypothetical protein
Tnor_TRINITY_DN3375_c0_g2_i1	9.00471e-18	surface	hypothetical protein
Tnor_TRINITY_DN8920_c0_g1_i1	1.00537e-17	SCM	Fucoxanthin chlorophyll a/c binding protein
Tnor_TRINITY_DN5157_c0_g2_i1	1.02691e-17	surface	glucuronidase, beta
Tnor_TRINITY_DN18295_c0_g1_i1	1.11366e-17	SCM	Alpha/beta hydrolase
Tnor_TRINITY_DN6197_c0_g2_i1	1.11366e-17	SCM	hypothetical protein
Tnor_TRINITY_DN3656_c0_g1_i1	1.34487e-17	surface	Flavin-containing monooxygenase
Tnor_TRINITY_DN2099_c0_g1_i1	1.79171e-17	SCM	Transcriptional regulator
Tnor_TRINITY_DN18278_c0_g1_i1	2.10051e-17	SCM	hypothetical protein
Tnor_TRINITY_DN21289_c0_g1_i1	3.41002e-17	SCM	pyruvate carboxylase
Tnor_TRINITY_DN8697_c0_g1_i1	4.69011e-17	surface	3-dehydroquinate synthase
Tnor_TRINITY_DN7941_c0_g1_i1	4.69011e-17	SCM	hypothetical protein
Tnor_TRINITY_DN10433_c0_g1_i1	6.64494e-17	SCM	hypothetical protein
Tnor_TRINITY_DN6468_c0_g1_i1	7.15447e-17	SCM	protease
Tnor_TRINITY_DN8279_c0_g1_i2	7.82103e-17	surface	Copper type II ascorbate-dependent monooxygenase, C-terminal domain
Tnor_TRINITY_DN8199_c0_g1_i1	9.22817e-17	surface	DENN domain containing protein
Tnor_TRINITY_DN7167_c0_g1_i2	1.025e-16	surface	hypothetical protein
Tnor_TRINITY_DN11666_c0_g1_i1	1.30297e-16	surface	hypothetical protein
Tnor_TRINITY_DN6835_c0_g1_i1	1.91653e-16	SCM	glycine cleavage system transcriptional repressor
Tnor_TRINITY_DN6197_c0_g3_i1	1.97155e-16	SCM	hypothetical protein
Tnor_TRINITY_DN7160_c0_g2_i1	1.97888e-16	surface	hypothetical protein
Tnor_TRINITY_DN2099_c1_g1_i1	2.17115e-16	SCM	Nitrilase family protein
Tnor_TRINITY_DN3577_c0_g2_i1	2.2374e-16	surface	hypothetical protein
Tnor_TRINITY_DN5405_c0_g1_i1	2.30409e-16	SCM	serine protease
Tnor_TRINITY_DN4095_c0_g1_i2	3.06984e-16	surface	ubiquitin
Tnor_TRINITY_DN14412_c0_g1_i1	3.69117e-16	surface	calcium-dependent protein kinase
Tnor_TRINITY_DN7729_c0_g1_i1	4.33877e-16	SCM	phosphoenolpyruvate carboxykinase
Tnor_TRINITY_DN7910_c0_g2_i2	6.17096e-16	surface	AarF domain containing kinase
Tnor_TRINITY_DN3709_c0_g2_i1	6.7014e-16	surface	ankyrin repeat protein
Tnor_TRINITY_DN601_c0_g2_i1	9.49222e-16	surface	calcium-dependent protein kinase
Tnor_TRINITY_DN92_c1_g1_i1	1.24951e-15	SCM	hypothetical protein
Tnor_TRINITY_DN17775_c0_g1_i1	1.41509e-15	surface	Aldehyde dehydrogenase
Tnor_TRINITY_DN2700_c0_g2_i1	1.66014e-15	SCM	DUF895 domain membrane protein
Tnor_TRINITY_DN18012_c0_g1_i1	1.74445e-15	SCM	hypothetical protein
Tnor_TRINITY_DN7455_c0_g1_i1	1.74713e-15	surface	hypothetical protein
Tnor_TRINITY_DN14844_c0_g1_i1	1.9096e-15	SCM	ABC transporter
Tnor_TRINITY_DN14938_c0_g1_i1	2.40809e-15	surface	riboflavin kinase
Tnor_TRINITY_DN601_c0_g1_i1	2.6021e-15	surface	calcium-dependent protein kinase
Tnor_TRINITY_DN7794_c1_g2_i2	2.88637e-15	surface	hypothetical protein
Tnor_TRINITY_DN3709_c0_g1_i1	2.96735e-15	surface	ankyrin repeat protein
Tnor_TRINITY_DN14429_c0_g1_i1	3.10758e-15	SCM	Acyl-CoA synthetase long-chain family member
Tnor_TRINITY_DN3292_c0_g1_i1	3.41863e-15	surface	protein kinase kinase kinase
Tnor_TRINITY_DN6925_c0_g1_i2	3.41863e-15	SCM	hypothetical protein
Tnor_TRINITY_DN11322_c0_g1_i1	4.93559e-15	SCM	Dehydrogenase
Tnor_TRINITY_DN23837_c0_g1_i1	6.39692e-15	surface	hypothetical protein
Tnor_TRINITY_DN11956_c0_g1_i1	9.26963e-15	surface	phosphoglycerate mutase
Tnor_TRINITY_DN16974_c0_g1_i1	9.75393e-15	surface	Nitrate reductase
Tnor_TRINITY_DN4806_c0_g2_i1	1.00212e-14	SCM	hypothetical protein
Tnor_TRINITY_DN8700_c13_g104_i1	1.22972e-14	surface	hypothetical protein
Tnor_TRINITY_DN15182_c0_g1_i1	1.53592e-14	surface	hypothetical protein
Tnor_TRINITY_DN8700_c13_g122_i1	1.87192e-14	surface	hypothetical protein
Tnor_TRINITY_DN11307_c0_g1_i1	1.92823e-14	surface	hypothetical protein
Tnor_TRINITY_DN18620_c0_g1_i1	2.05266e-14	SCM	pyruvate carboxylase
Tnor_TRINITY_DN6690_c0_g1_i1	2.0736e-14	SCM	hypothetical protein
Tnor_TRINITY_DN22438_c0_g1_i1	2.0736e-14	SCM	hypothetical protein
Tnor_TRINITY_DN18349_c0_g1_i1	2.66861e-14	SCM	HSF-type DNA-binding protein
Tnor_TRINITY_DN2618_c0_g1_i1	2.69797e-14	SCM	hypothetical protein
Tnor_TRINITY_DN6280_c0_g1_i2	2.75492e-14	SCM	heparan sulfate proteoglycan
Tnor_TRINITY_DN23661_c0_g1_i1	3.64339e-14	SCM	cyclin a
Tnor_TRINITY_DN19977_c0_g1_i1	4.11982e-14	SCM	hypothetical protein
Tnor_TRINITY_DN5263_c0_g1_i1	4.41496e-14	surface	hypothetical protein
Tnor_TRINITY_DN7118_c0_g53_i1	5.58152e-14	surface	ubiquitin
Tnor_TRINITY_DN14463_c0_g1_i1	8.17647e-14	surface	hypothetical protein
Tnor_TRINITY_DN3292_c0_g2_i1	8.87657e-14	surface	protein kinase kinase kinase
Tnor_TRINITY_DN14463_c0_g2_i1	9.15546e-14	surface	hypothetical protein
Tnor_TRINITY_DN6165_c0_g1_i1	9.50798e-14	SCM	hypothetical protein
Tnor_TRINITY_DN4095_c0_g2_i1	1.12655e-13	surface	polyubiquitin
Tnor_TRINITY_DN4081_c0_g3_i1	1.27715e-13	surface	hypothetical protein
Tnor_TRINITY_DN6422_c0_g1_i1	1.3462e-13	SCM	phosphoglycerate mutase
Tnor_TRINITY_DN3384_c0_g1_i1	1.36399e-13	SCM	hypothetical protein
Tnor_TRINITY_DN8080_c0_g1_i1	1.36414e-13	surface	Heat shock protein
Tnor_TRINITY_DN20077_c0_g1_i1	1.75193e-13	surface	armadillo repeat containing protein
Tnor_TRINITY_DN24560_c0_g1_i1	1.96489e-13	SCM	hypothetical protein
Tnor_TRINITY_DN7234_c0_g2_i1	2.55406e-13	surface	cyclin-like protein
Tnor_TRINITY_DN20355_c0_g1_i1	3.13367e-13	surface	hypothetical protein
Tnor_TRINITY_DN6143_c0_g1_i1	3.88533e-13	SCM	hypothetical protein
Tnor_TRINITY_DN1316_c0_g1_i1	4.65e-13	surface	hypothetical protein
Tnor_TRINITY_DN20911_c0_g1_i1	4.76191e-13	SCM	hypothetical protein
Tnor_TRINITY_DN6238_c0_g3_i1	4.95451e-13	surface	UDP-N-acetylglucosamine--peptide N-acetylglucosaminyltransferase
Tnor_TRINITY_DN8700_c13_g14_i1	5.18436e-13	surface	hypothetical protein
Tnor_TRINITY_DN14525_c0_g1_i1	6.03691e-13	SCM	hypothetical protein
Tnor_TRINITY_DN4095_c0_g3_i1	6.63811e-13	surface	polyubiquitin
Tnor_TRINITY_DN10111_c0_g1_i1	6.66461e-13	SCM	hypothetical protein
Tnor_TRINITY_DN6410_c0_g1_i1	6.85323e-13	SCM	hypothetical protein
Tnor_TRINITY_DN6233_c0_g1_i2	6.85323e-13	SCM	Demethylmenaquinone methyltransferase
Tnor_TRINITY_DN7794_c1_g1_i1	6.88439e-13	surface	osmC-like protein
Tnor_TRINITY_DN6344_c0_g1_i2	7.93003e-13	SCM	hypothetical protein
Tnor_TRINITY_DN8892_c0_g1_i1	8.17233e-13	SCM	uridine kinase
Tnor_TRINITY_DN5226_c0_g2_i1	8.23674e-13	surface	bifunctional diaminohydroxyphosphoribosylaminopyrimidine deaminase/5-amino-6-(5-phosphoribosylamino)uracil reductase
Tnor_TRINITY_DN2700_c0_g1_i1	8.34262e-13	SCM	DUF895 domain membrane protein
Tnor_TRINITY_DN2135_c0_g1_i1	8.926e-13	surface	glutathione reductase
Tnor_TRINITY_DN1186_c0_g1_i1	8.98669e-13	surface	pumilio protein
Tnor_TRINITY_DN15953_c0_g1_i1	1.01209e-12	surface	hypothetical protein
Tnor_TRINITY_DN1407_c0_g1_i1	1.24678e-12	surface	phosphoserine transaminase
Tnor_TRINITY_DN8995_c0_g1_i1	1.27015e-12	SCM	hypothetical protein
Tnor_TRINITY_DN15043_c0_g1_i1	1.34202e-12	SCM	hypothetical protein
Tnor_TRINITY_DN4409_c0_g2_i1	1.36862e-12	SCM	spermidine synthase
Tnor_TRINITY_DN932_c0_g1_i1	1.40086e-12	SCM	hypothetical protein
Tnor_TRINITY_DN484_c0_g1_i1	1.43287e-12	surface	hypothetical protein
Tnor_TRINITY_DN7272_c0_g1_i1	1.81485e-12	surface	isocitrate dehydrogenase
Tnor_TRINITY_DN3625_c0_g1_i1	1.86805e-12	SCM	hypothetical protein
Tnor_TRINITY_DN6570_c0_g1_i1	1.9348e-12	surface	saccharopine dehydrogenase
Tnor_TRINITY_DN18257_c0_g1_i1	1.95095e-12	SCM	Pyrophosphatase
Tnor_TRINITY_DN2618_c0_g2_i1	2.13931e-12	SCM	hypothetical protein
Tnor_TRINITY_DN7378_c1_g1_i2	2.30842e-12	SCM	Kazal-type serine protease inhibitor
Tnor_TRINITY_DN660_c0_g1_i1	2.55244e-12	SCM	hypothetical protein
Tnor_TRINITY_DN3716_c0_g1_i1	2.59934e-12	surface	protein CREG1
Tnor_TRINITY_DN6479_c0_g1_i1	3.28802e-12	SCM	TLDc
Tnor_TRINITY_DN3716_c0_g2_i1	3.28802e-12	surface	protein CREG1
Tnor_TRINITY_DN3625_c0_g3_i1	3.3172e-12	SCM	hypothetical protein
Tnor_TRINITY_DN4913_c0_g1_i1	3.44832e-12	surface	protease
Tnor_TRINITY_DN16722_c0_g1_i1	4.25918e-12	SCM	Methylenetetrahydrofolate dehydrogenase (NADP dependent)
Tnor_TRINITY_DN2333_c0_g1_i1	5.47095e-12	surface	mitochondrial pyruvate carrier 2
Tnor_TRINITY_DN23227_c0_g1_i1	5.48492e-12	SCM	hypothetical protein
Tnor_TRINITY_DN16970_c0_g1_i1	5.57642e-12	SCM	gtp-binding protein typa
Tnor_TRINITY_DN12302_c0_g1_i1	6.73962e-12	SCM	hypothetical protein
Tnor_TRINITY_DN6754_c0_g1_i1	6.77885e-12	SCM	hypothetical protein
Tnor_TRINITY_DN5_c0_g1_i1	6.77885e-12	SCM	solute carrier family 25 (mitochondrial carrier, glutamate), member 22
Tnor_TRINITY_DN6650_c0_g2_i2	6.84021e-12	surface	cyanate lyase
Tnor_TRINITY_DN8944_c0_g1_i1	7.74647e-12	surface	hypothetical protein
Tnor_TRINITY_DN13167_c0_g1_i1	7.74647e-12	SCM	hypothetical protein
Tnor_TRINITY_DN22115_c0_g1_i1	9.9852e-12	SCM	Udp-glucose 6-dehydrogenase
Tnor_TRINITY_DN8029_c0_g1_i4	1.00821e-11	SCM	Protein of unknown function (DUF1800)
Tnor_TRINITY_DN208_c0_g1_i1	1.06771e-11	surface	Phosphomethylpyrimidine kinase
Tnor_TRINITY_DN11869_c0_g1_i1	1.28429e-11	SCM	glycine-rich protein
Tnor_TRINITY_DN7118_c0_g51_i1	1.29897e-11	surface	polyubiquitin
Tnor_TRINITY_DN1746_c0_g1_i1	1.40168e-11	SCM	C-5 cytosine-specific DNA methylase
Tnor_TRINITY_DN3625_c0_g2_i1	1.41329e-11	SCM	hypothetical protein
Tnor_TRINITY_DN9758_c0_g1_i1	1.4446e-11	SCM	hypothetical protein
Tnor_TRINITY_DN5400_c0_g1_i1	1.74753e-11	SCM	HSF-type DNA-binding protein
Tnor_TRINITY_DN7566_c1_g1_i1	1.79287e-11	SCM	hypothetical protein
Tnor_TRINITY_DN13099_c0_g1_i1	1.91543e-11	surface	Nitrate transporter
Tnor_TRINITY_DN7552_c0_g1_i1	2.01373e-11	surface	homoserine dehydrogenase
Tnor_TRINITY_DN7118_c0_g19_i1	2.01373e-11	surface	ubiquitin
Tnor_TRINITY_DN8944_c0_g2_i1	2.13716e-11	surface	hypothetical protein
Tnor_TRINITY_DN117_c0_g1_i1	2.25605e-11	surface	hemin receptor
Tnor_TRINITY_DN811_c0_g1_i1	2.4288e-11	surface	hypothetical protein
Tnor_TRINITY_DN92_c0_g1_i1	2.74912e-11	SCM	hypothetical protein
Tnor_TRINITY_DN20001_c0_g1_i1	3.0341e-11	SCM	osmC-like protein
Tnor_TRINITY_DN16018_c0_g1_i1	3.1199e-11	surface	hypothetical protein
Tnor_TRINITY_DN9472_c0_g1_i1	3.71494e-11	SCM	hypothetical protein
Tnor_TRINITY_DN16715_c0_g1_i1	3.73466e-11	surface	Protein disulfide isomerase
Tnor_TRINITY_DN7118_c0_g35_i1	3.7701e-11	surface	ubiquitin
Tnor_TRINITY_DN4299_c0_g1_i2	4.31291e-11	surface	hypothetical protein
Tnor_TRINITY_DN4912_c0_g2_i1	4.31291e-11	surface	hypothetical protein
Tnor_TRINITY_DN18787_c0_g1_i1	4.36918e-11	SCM	lipoate protein ligase
Tnor_TRINITY_DN7566_c1_g3_i1	4.47773e-11	SCM	hypothetical protein
Tnor_TRINITY_DN19791_c0_g1_i1	4.64306e-11	SCM	Acyl-CoA synthetase long-chain family member
Tnor_TRINITY_DN8086_c0_g1_i1	4.64306e-11	SCM	hypothetical protein
Tnor_TRINITY_DN2812_c0_g2_i1	4.73407e-11	surface	Oxidoreductase family, NAD-binding Rossmann fold
Tnor_TRINITY_DN24022_c0_g1_i1	4.88604e-11	SCM	hypothetical protein
Tnor_TRINITY_DN7566_c1_g2_i1	5.54561e-11	SCM	hypothetical protein
Tnor_TRINITY_DN3261_c0_g1_i1	5.88541e-11	SCM	timeless
Tnor_TRINITY_DN5683_c1_g5_i1	6.01492e-11	SCM	hypothetical protein
Tnor_TRINITY_DN11570_c0_g1_i1	6.08749e-11	SCM	hypothetical protein
Tnor_TRINITY_DN21477_c0_g1_i1	6.08749e-11	SCM	hypothetical protein
Tnor_TRINITY_DN22996_c0_g1_i1	6.56988e-11	surface	hypothetical protein
Tnor_TRINITY_DN5789_c0_g1_i1	6.98701e-11	SCM	hypothetical protein
Tnor_TRINITY_DN8103_c0_g3_i1	7.9666e-11	surface	histone H3
Tnor_TRINITY_DN7150_c0_g1_i1	7.9666e-11	surface	hypothetical protein
Tnor_TRINITY_DN18849_c0_g1_i1	8.00854e-11	SCM	hypothetical protein
Tnor_TRINITY_DN22432_c0_g1_i1	8.00854e-11	surface	hypothetical protein
Tnor_TRINITY_DN4081_c0_g4_i1	8.00854e-11	surface	hypothetical protein
Tnor_TRINITY_DN19967_c0_g1_i1	9.73439e-11	surface	Tenascin XB
Tnor_TRINITY_DN11410_c0_g1_i1	1.00017e-10	surface	enolase
Tnor_TRINITY_DN6393_c0_g2_i1	1.08443e-10	SCM	hypothetical protein
Tnor_TRINITY_DN11517_c0_g1_i1	1.11172e-10	surface	hypothetical protein
Tnor_TRINITY_DN8710_c0_g1_i6	1.16652e-10	SCM	ABC transporter
Tnor_TRINITY_DN14578_c0_g2_i1	1.39458e-10	surface	hypothetical protein
Tnor_TRINITY_DN6522_c0_g1_i3	1.52121e-10	SCM	hypothetical protein
Tnor_TRINITY_DN22530_c0_g1_i1	1.56705e-10	SCM	hypothetical protein
Tnor_TRINITY_DN23886_c0_g1_i1	1.59603e-10	surface	hypothetical protein
Tnor_TRINITY_DN8209_c0_g1_i4	1.85771e-10	surface	hypothetical protein
Tnor_TRINITY_DN14879_c0_g1_i1	1.85771e-10	SCM	Solute carrier family 25
Tnor_TRINITY_DN6117_c0_g1_i1	1.90517e-10	SCM	hypothetical protein
Tnor_TRINITY_DN18833_c0_g1_i1	1.99001e-10	SCM	hypothetical protein
Tnor_TRINITY_DN14936_c0_g1_i1	1.99001e-10	SCM	hypothetical protein
Tnor_TRINITY_DN7118_c0_g94_i1	2.10538e-10	surface	ubiquitin-60S ribosomal protein L40-like
Tnor_TRINITY_DN22641_c0_g1_i1	2.69172e-10	surface	hypothetical protein
Tnor_TRINITY_DN1222_c0_g2_i1	2.71141e-10	SCM	hypothetical protein
Tnor_TRINITY_DN7868_c0_g1_i1	2.72732e-10	surface	Ubiquitin metalloprotease fusion protein
Tnor_TRINITY_DN23894_c0_g1_i1	2.93507e-10	SCM	hypothetical protein
Tnor_TRINITY_DN8401_c0_g42_i1	3.08026e-10	surface	Chlorophyll A-B binding protein
Tnor_TRINITY_DN23750_c0_g1_i1	3.19311e-10	surface	Pentatricopeptide repeat-containing protein
Tnor_TRINITY_DN7263_c0_g1_i1	3.29694e-10	surface	hypothetical protein
Tnor_TRINITY_DN5725_c0_g1_i1	3.4454e-10	SCM	HSF-type DNA-binding protein
Tnor_TRINITY_DN208_c0_g2_i1	4.01934e-10	surface	Phosphomethylpyrimidine kinase
Tnor_TRINITY_DN21706_c0_g1_i1	4.05435e-10	SCM	hypothetical protein
Tnor_TRINITY_DN2066_c0_g1_i1	4.05687e-10	surface	hypothetical protein
Tnor_TRINITY_DN10568_c0_g1_i1	4.34997e-10	surface	hypothetical protein
Tnor_TRINITY_DN11694_c0_g1_i1	4.3913e-10	SCM	hypothetical protein
Tnor_TRINITY_DN11276_c0_g1_i1	4.39446e-10	surface	Monomeric isocitrate dehydrogenase
Tnor_TRINITY_DN9516_c0_g1_i1	4.44798e-10	surface	Protein disulfide isomerase
Tnor_TRINITY_DN14267_c0_g1_i1	4.593e-10	surface	IMP dehydrogenase
Tnor_TRINITY_DN2910_c0_g1_i1	5.01001e-10	SCM	hypothetical protein
Tnor_TRINITY_DN9613_c0_g1_i1	5.20991e-10	SCM	hypothetical protein
Tnor_TRINITY_DN452_c0_g1_i1	5.35419e-10	SCM	hypothetical protein
Tnor_TRINITY_DN4798_c0_g1_i2	5.5817e-10	SCM	Dehydrogenase
Tnor_TRINITY_DN23420_c0_g1_i1	5.60075e-10	SCM	dihydrolipoamide branched chain transacylase E2
Tnor_TRINITY_DN4217_c0_g1_i1	5.74381e-10	surface	cobyrinic acid a,c-diamide synthase family protein
Tnor_TRINITY_DN2812_c0_g1_i1	5.74381e-10	surface	globin
Tnor_TRINITY_DN5533_c0_g4_i1	5.88685e-10	SCM	hypothetical protein
Tnor_TRINITY_DN1705_c0_g1_i1	6.14992e-10	SCM	hypothetical protein
Tnor_TRINITY_DN11979_c0_g1_i1	6.51049e-10	surface	3-isopropylmalate dehydrogenase
Tnor_TRINITY_DN5945_c0_g1_i1	7.11579e-10	SCM	hypothetical protein
Tnor_TRINITY_DN8701_c1_g1_i4	7.37994e-10	surface	Nitrate transporter
Tnor_TRINITY_DN5154_c0_g1_i1	7.37994e-10	SCM	hypothetical protein
Tnor_TRINITY_DN4710_c0_g1_i1	7.4739e-10	surface	Cellulase (glycosyl hydrolase family 5)
Tnor_TRINITY_DN22171_c0_g1_i1	7.73837e-10	surface	hypothetical protein
Tnor_TRINITY_DN14316_c0_g1_i1	7.74252e-10	SCM	Thioredoxin
Tnor_TRINITY_DN6155_c0_g3_i1	8.50189e-10	SCM	hypothetical protein
Tnor_TRINITY_DN20511_c0_g1_i1	8.58473e-10	SCM	hypothetical protein
Tnor_TRINITY_DN8760_c0_g2_i2	8.58473e-10	SCM	Metalloprotease
Tnor_TRINITY_DN23493_c0_g1_i1	8.96959e-10	SCM	HSF-type DNA-binding protein
Tnor_TRINITY_DN8730_c0_g5_i1	9.28386e-10	SCM	methionine aminopeptidase
Tnor_TRINITY_DN5533_c0_g2_i1	9.36911e-10	SCM	hypothetical protein
Tnor_TRINITY_DN4027_c0_g2_i1	9.59784e-10	SCM	hypothetical protein
Tnor_TRINITY_DN7118_c0_g2_i1	9.69144e-10	surface	ubiquitin
Tnor_TRINITY_DN4027_c0_g1_i1	9.69363e-10	SCM	hypothetical protein
Tnor_TRINITY_DN1664_c0_g1_i1	9.81338e-10	SCM	acyl-CoA dehydrogenase
Tnor_TRINITY_DN11905_c0_g1_i1	1.05136e-09	SCM	Chlorophyll A-B binding protein
Tnor_TRINITY_DN7118_c0_g80_i1	1.06289e-09	surface	ubiquitin
Tnor_TRINITY_DN8401_c0_g29_i1	1.08365e-09	surface	Chlorophyll A-B binding protein
Tnor_TRINITY_DN16805_c0_g1_i1	1.08882e-09	SCM	hypothetical protein
Tnor_TRINITY_DN8288_c7_g759_i1	1.12757e-09	surface	hypothetical protein
Tnor_TRINITY_DN17419_c0_g1_i1	1.13607e-09	surface	Dynamin family
Tnor_TRINITY_DN3024_c0_g1_i1	1.13607e-09	SCM	hypothetical protein
Tnor_TRINITY_DN24657_c0_g1_i1	1.18008e-09	SCM	hypothetical protein
Tnor_TRINITY_DN7578_c0_g1_i1	1.54386e-09	SCM	hypothetical protein
Tnor_TRINITY_DN8266_c0_g1_i1	1.61182e-09	surface	Desaturase
Tnor_TRINITY_DN14627_c0_g1_i1	1.68583e-09	SCM	hypothetical protein
Tnor_TRINITY_DN18173_c0_g1_i1	1.70867e-09	SCM	hypothetical protein
Tnor_TRINITY_DN20605_c0_g1_i1	1.72617e-09	surface	protein kinase kinase kinase
Tnor_TRINITY_DN10951_c0_g1_i1	1.80037e-09	surface	hypothetical protein
Tnor_TRINITY_DN17814_c0_g1_i1	1.80898e-09	surface	hypothetical protein
Tnor_TRINITY_DN8701_c2_g1_i1	1.82385e-09	SCM	Nitrate transporter
Tnor_TRINITY_DN19538_c0_g1_i1	1.97271e-09	SCM	Cysteine synthase
Tnor_TRINITY_DN23346_c0_g1_i1	1.97388e-09	SCM	HPP family
Tnor_TRINITY_DN15473_c0_g1_i1	2.0234e-09	surface	hypothetical protein
Tnor_TRINITY_DN10413_c0_g1_i1	2.03812e-09	SCM	hypothetical protein
Tnor_TRINITY_DN7275_c0_g1_i1	2.12619e-09	SCM	carboxylase, beta
Tnor_TRINITY_DN5784_c0_g2_i1	2.23466e-09	SCM	structural maintenance of chromosomes protein
Tnor_TRINITY_DN6269_c3_g1_i1	2.24944e-09	surface	Paraquat-inducible protein A
Tnor_TRINITY_DN13229_c0_g1_i1	2.2626e-09	surface	component of oligomeric golgi complex 8
Tnor_TRINITY_DN19731_c0_g1_i1	2.32116e-09	SCM	Platelet-activating factor acetylhydrolase
Tnor_TRINITY_DN11060_c0_g1_i1	2.4254e-09	surface	Malate dehydrogenase
Tnor_TRINITY_DN4182_c0_g1_i1	2.4616e-09	SCM	photosystem II Psb27 protein
Tnor_TRINITY_DN8701_c2_g2_i1	2.55312e-09	SCM	Nitrate transporter
Tnor_TRINITY_DN9414_c0_g1_i1	2.71366e-09	surface	hypothetical protein
Tnor_TRINITY_DN11566_c0_g1_i1	2.76007e-09	SCM	proprotein convertase subtilisin kexin type 9
Tnor_TRINITY_DN20907_c0_g1_i1	2.83126e-09	SCM	hypothetical protein
Tnor_TRINITY_DN4937_c0_g1_i1	2.91792e-09	SCM	ABC transporter
Tnor_TRINITY_DN17129_c0_g1_i1	3.12335e-09	SCM	taurine catabolism dioxygenase tauD tfdA
Tnor_TRINITY_DN2766_c0_g2_i1	3.35849e-09	SCM	patatin-like phospholipase domain-containing protein
Tnor_TRINITY_DN7701_c0_g1_i1	3.5561e-09	surface	PHOsphatase
Tnor_TRINITY_DN24238_c0_g1_i1	3.56201e-09	surface	Dehydrogenase
Tnor_TRINITY_DN9513_c0_g1_i1	3.57883e-09	surface	hypothetical protein
Tnor_TRINITY_DN22689_c0_g1_i1	3.73852e-09	SCM	Demethylmenaquinone methyltransferase
Tnor_TRINITY_DN22484_c0_g1_i1	4.07843e-09	surface	protease
Tnor_TRINITY_DN19701_c0_g1_i1	4.25067e-09	SCM	Kinesin family member
Tnor_TRINITY_DN8401_c0_g44_i1	4.26346e-09	surface	Chlorophyll A-B binding protein
Tnor_TRINITY_DN7047_c0_g1_i1	4.5364e-09	surface	protease
Tnor_TRINITY_DN18816_c0_g1_i1	4.59138e-09	SCM	glutathione Stransferase
Tnor_TRINITY_DN22746_c0_g1_i1	4.69329e-09	SCM	alanine aminotransferase
Tnor_TRINITY_DN6637_c0_g2_i1	4.72294e-09	SCM	Kazal-type serine protease inhibitor domain
Tnor_TRINITY_DN12431_c0_g1_i1	4.80528e-09	surface	Glucosaminefructose-6-phosphate aminotransferase
Tnor_TRINITY_DN4135_c0_g3_i1	5.16769e-09	surface	Protein of unknown function (DUF1625)
Tnor_TRINITY_DN4682_c0_g1_i1	5.35698e-09	SCM	hypothetical protein
Tnor_TRINITY_DN19654_c0_g1_i1	5.50548e-09	SCM	K02639 ferredoxin
Tnor_TRINITY_DN9674_c0_g1_i1	5.91093e-09	SCM	acyl CoA:acetate/3-ketoacid CoA transferase
Tnor_TRINITY_DN1317_c0_g1_i1	6.42992e-09	surface	hypothetical protein
Tnor_TRINITY_DN125_c0_g2_i1	6.81383e-09	SCM	hypothetical protein
Tnor_TRINITY_DN6025_c0_g1_i1	6.91276e-09	SCM	hypothetical protein
Tnor_TRINITY_DN6708_c0_g1_i1	7.04624e-09	surface	hypothetical protein
Tnor_TRINITY_DN7121_c0_g1_i3	7.16133e-09	surface	Fasciclin domain protein
Tnor_TRINITY_DN8750_c4_g1_i1	7.33706e-09	surface	hypothetical protein
Tnor_TRINITY_DN8700_c13_g111_i1	7.37252e-09	surface	hypothetical protein
Tnor_TRINITY_DN23272_c0_g1_i1	7.52772e-09	SCM	hypothetical protein
Tnor_TRINITY_DN8341_c1_g58_i1	7.95686e-09	surface	hypothetical protein
Tnor_TRINITY_DN125_c0_g1_i1	8.54599e-09	SCM	hypothetical protein
Tnor_TRINITY_DN22990_c0_g1_i1	8.6772e-09	surface	hypothetical protein
Tnor_TRINITY_DN11299_c0_g1_i1	8.75317e-09	SCM	hypothetical protein
Tnor_TRINITY_DN18638_c0_g1_i1	9.05685e-09	surface	hypothetical protein
Tnor_TRINITY_DN9127_c0_g1_i1	9.37473e-09	surface	hypothetical protein
Tnor_TRINITY_DN7921_c3_g1_i1	9.37473e-09	surface	cell division cycle protein 48
Tnor_TRINITY_DN5533_c0_g3_i1	9.40527e-09	SCM	hypothetical protein
Tnor_TRINITY_DN1331_c0_g1_i1	9.52553e-09	SCM	hypothetical protein
Tnor_TRINITY_DN693_c0_g1_i1	9.54982e-09	SCM	hypothetical protein
Tnor_TRINITY_DN6685_c0_g1_i1	9.62749e-09	SCM	LRR receptor-like serine threonine-protein kinase
Tnor_TRINITY_DN1816_c0_g1_i1	9.6456e-09	SCM	hypothetical protein
Tnor_TRINITY_DN4135_c0_g1_i1	9.88992e-09	surface	Protein of unknown function (DUF1625)
Tnor_TRINITY_DN13893_c0_g1_i1	1.01468e-08	SCM	hypothetical protein
Tnor_TRINITY_DN230_c0_g2_i1	1.02917e-08	SCM	branched chain keto acid dehydrogenase E1, beta polypeptide
Tnor_TRINITY_DN15529_c0_g1_i1	1.03594e-08	SCM	Thioredoxin
Tnor_TRINITY_DN6913_c0_g1_i3	1.04739e-08	surface	Glucosaminefructose-6-phosphate aminotransferase
Tnor_TRINITY_DN9608_c0_g1_i1	1.04796e-08	SCM	3-oxoacid CoA-transferase
Tnor_TRINITY_DN17241_c0_g1_i1	1.0647e-08	surface	Coclaurine N-methyltransferase
Tnor_TRINITY_DN614_c0_g1_i1	1.08556e-08	SCM	HSF-type DNA-binding protein
Tnor_TRINITY_DN3537_c0_g2_i1	1.09299e-08	surface	hypothetical protein
Tnor_TRINITY_DN21340_c0_g1_i1	1.12517e-08	SCM	hypothetical protein
Tnor_TRINITY_DN11360_c0_g1_i1	1.24977e-08	SCM	hypothetical protein
Tnor_TRINITY_DN4945_c0_g2_i1	1.34475e-08	SCM	hypothetical protein
Tnor_TRINITY_DN8341_c1_g67_i1	1.35301e-08	surface	hypothetical protein
Tnor_TRINITY_DN17744_c0_g1_i1	1.38396e-08	surface	hypothetical protein
Tnor_TRINITY_DN14178_c0_g1_i1	1.42848e-08	SCM	Triose-phosphate isomerase
Tnor_TRINITY_DN8416_c0_g3_i1	1.42848e-08	SCM	Protein of unknown function (DUF1800)
Tnor_TRINITY_DN2833_c0_g2_i1	1.42956e-08	SCM	CBS domain-containing protein
Tnor_TRINITY_DN7052_c0_g1_i1	1.43941e-08	SCM	hypothetical protein
Tnor_TRINITY_DN19555_c0_g1_i1	1.44981e-08	surface	Thiamine biosynthesis protein ThiC
Tnor_TRINITY_DN5100_c0_g1_i1	1.47153e-08	surface	hypothetical protein
Tnor_TRINITY_DN8771_c0_g59_i1	1.56213e-08	SCM	hypothetical protein
Tnor_TRINITY_DN3791_c0_g1_i1	1.58349e-08	SCM	hypothetical protein
Tnor_TRINITY_DN8416_c0_g1_i1	1.60505e-08	SCM	Protein of unknown function (DUF1800)
Tnor_TRINITY_DN14330_c0_g1_i1	1.60582e-08	SCM	hypothetical protein
Tnor_TRINITY_DN2766_c0_g1_i1	1.6303e-08	SCM	patatin-like phospholipase domain-containing protein
Tnor_TRINITY_DN22057_c0_g1_i1	1.64114e-08	SCM	hypothetical protein
Tnor_TRINITY_DN956_c0_g1_i1	1.65794e-08	surface	RHS repeat-associated core domain-containing protein
Tnor_TRINITY_DN119_c0_g1_i1	1.76153e-08	SCM	hypothetical protein
Tnor_TRINITY_DN9249_c0_g1_i1	1.79176e-08	surface	adenosine kinase
Tnor_TRINITY_DN6058_c1_g2_i1	1.79303e-08	SCM	histone 2B protein
Tnor_TRINITY_DN22986_c0_g1_i1	1.94796e-08	SCM	Glucanosyltransferase
Tnor_TRINITY_DN15292_c0_g1_i1	1.95596e-08	SCM	hypothetical protein
Tnor_TRINITY_DN4775_c0_g1_i1	1.96222e-08	surface	NADH flavin oxidoreductase
Tnor_TRINITY_DN4937_c0_g2_i1	1.96882e-08	SCM	ABC transporter
Tnor_TRINITY_DN8781_c0_g8_i1	1.99614e-08	SCM	hypothetical protein
Tnor_TRINITY_DN7118_c0_g32_i1	2.15746e-08	surface	ubiquitin
Tnor_TRINITY_DN20688_c0_g1_i1	2.17226e-08	SCM	hypothetical protein
Tnor_TRINITY_DN5196_c0_g1_i1	2.17885e-08	surface	hypothetical protein
Tnor_TRINITY_DN4578_c0_g1_i1	2.23121e-08	surface	hypothetical protein
Tnor_TRINITY_DN25076_c0_g1_i1	2.33692e-08	SCM	hypothetical protein
Tnor_TRINITY_DN23616_c0_g1_i1	2.3681e-08	SCM	hypothetical protein
Tnor_TRINITY_DN4135_c0_g2_i1	2.46059e-08	surface	Protein of unknown function (DUF1625)
Tnor_TRINITY_DN1970_c0_g2_i1	2.47513e-08	SCM	Bacterial alpha-L-rhamnosidase
Tnor_TRINITY_DN7291_c0_g1_i1	3.03215e-08	SCM	protein kinase kinase kinase
Tnor_TRINITY_DN8339_c0_g2_i1	3.11947e-08	SCM	HSF-type DNA-binding protein
Tnor_TRINITY_DN4217_c0_g2_i1	3.14259e-08	surface	cobyrinic acid a,c-diamide synthase family protein
Tnor_TRINITY_DN11352_c0_g1_i1	3.15476e-08	surface	ribosome recycling factor
Tnor_TRINITY_DN5342_c1_g1_i1	3.1566e-08	SCM	hypothetical protein
Tnor_TRINITY_DN12032_c0_g1_i1	3.22351e-08	surface	gtp cyclohydrolase ii
Tnor_TRINITY_DN20755_c0_g1_i1	3.51746e-08	SCM	Protein of unknown function (DUF1499)
Tnor_TRINITY_DN2394_c0_g1_i1	3.57145e-08	SCM	hypothetical protein
Tnor_TRINITY_DN3501_c0_g3_i2	3.5981e-08	SCM	hybrid-cluster protein
Tnor_TRINITY_DN2833_c0_g1_i1	3.61896e-08	SCM	CBS domain-containing protein
Tnor_TRINITY_DN17361_c0_g1_i1	3.64782e-08	surface	Cell division protein ftsZ
Tnor_TRINITY_DN24691_c0_g1_i1	3.69003e-08	SCM	hypothetical protein
Tnor_TRINITY_DN1493_c0_g1_i1	3.80199e-08	SCM	3'(2'), 5'-bisphosphate nucleotidase 1
Tnor_TRINITY_DN20023_c0_g2_i1	3.83507e-08	SCM	hypothetical protein
Tnor_TRINITY_DN16796_c0_g1_i1	3.85256e-08	SCM	purine NTP-dependent helicase activity
Tnor_TRINITY_DN8401_c0_g31_i1	3.85256e-08	surface	Chlorophyll A-B binding protein
Tnor_TRINITY_DN4427_c0_g1_i1	3.90131e-08	SCM	hypothetical protein
Tnor_TRINITY_DN11265_c0_g1_i1	3.91042e-08	SCM	hypothetical protein
Tnor_TRINITY_DN5126_c0_g1_i2	3.99235e-08	SCM	Programmed cell death protein 2
Tnor_TRINITY_DN7118_c0_g64_i1	4.4274e-08	surface	ubiquitin
Tnor_TRINITY_DN7118_c0_g66_i1	4.93297e-08	surface	ubiquitin
Tnor_TRINITY_DN6580_c0_g1_i1	4.93297e-08	surface	hypothetical protein
Tnor_TRINITY_DN7763_c0_g2_i2	5.11722e-08	surface	hypothetical protein
Tnor_TRINITY_DN7355_c1_g1_i1	5.12179e-08	SCM	hypothetical protein
Tnor_TRINITY_DN5717_c1_g1_i1	5.23959e-08	surface	hypothetical protein
Tnor_TRINITY_DN16654_c0_g1_i1	5.4473e-08	surface	Pyruvate kinase
Tnor_TRINITY_DN2116_c0_g1_i1	5.4473e-08	SCM	HSF-type DNA-binding protein
Tnor_TRINITY_DN8619_c2_g1_i1	5.4473e-08	surface	hypothetical protein
Tnor_TRINITY_DN16778_c0_g1_i1	5.58238e-08	surface	signal peptide peptidase
Tnor_TRINITY_DN6542_c0_g1_i1	5.5893e-08	SCM	gtp cyclohydrolase ii
Tnor_TRINITY_DN6198_c0_g4_i1	5.8163e-08	SCM	hypothetical protein
Tnor_TRINITY_DN7033_c0_g1_i1	5.83596e-08	surface	CAAX amino terminal protease family protein
Tnor_TRINITY_DN6171_c0_g1_i1	6.09516e-08	SCM	hypothetical protein
Tnor_TRINITY_DN22997_c0_g1_i1	6.18176e-08	surface	solute carrier family 35 member
Tnor_TRINITY_DN11447_c0_g1_i1	6.27154e-08	SCM	hypothetical protein
Tnor_TRINITY_DN15180_c0_g1_i1	6.27728e-08	SCM	hypothetical protein
Tnor_TRINITY_DN3791_c0_g2_i1	6.31132e-08	SCM	hypothetical protein
Tnor_TRINITY_DN8299_c4_g1_i1	6.45262e-08	surface	calcium-dependent protein kinase
Tnor_TRINITY_DN8401_c0_g4_i1	6.46367e-08	surface	Chlorophyll A-B binding protein
Tnor_TRINITY_DN16098_c0_g1_i1	6.54299e-08	surface	hypothetical protein
Tnor_TRINITY_DN12932_c0_g1_i1	6.57464e-08	surface	hypothetical protein
Tnor_TRINITY_DN18272_c0_g1_i1	6.63811e-08	surface	hypothetical protein
Tnor_TRINITY_DN5340_c0_g2_i1	6.7266e-08	surface	CoA-ligase
Tnor_TRINITY_DN8619_c1_g1_i1	6.77904e-08	surface	hypothetical protein
Tnor_TRINITY_DN7118_c0_g114_i1	6.9533e-08	surface	ubiquitin
Tnor_TRINITY_DN11011_c0_g1_i1	7.20574e-08	surface	RnaseH
Tnor_TRINITY_DN5371_c0_g1_i1	7.42092e-08	SCM	hypothetical protein
Tnor_TRINITY_DN8341_c1_g86_i1	7.4296e-08	surface	hypothetical protein
Tnor_TRINITY_DN16936_c0_g1_i1	7.4296e-08	SCM	Uncharacterised protein family UPF0047
Tnor_TRINITY_DN4612_c1_g1_i1	7.4296e-08	surface	hypothetical protein
Tnor_TRINITY_DN13792_c0_g1_i1	7.47478e-08	surface	hypothetical protein
Tnor_TRINITY_DN9996_c0_g1_i1	7.49238e-08	SCM	Dienelactone hydrolase family
Tnor_TRINITY_DN7785_c0_g1_i1	7.50298e-08	SCM	hypothetical protein
Tnor_TRINITY_DN10948_c0_g1_i1	7.70769e-08	SCM	sulfate adenylyltransferase
Tnor_TRINITY_DN7118_c0_g27_i1	7.7171e-08	surface	ubiquitin
Tnor_TRINITY_DN1664_c0_g2_i1	7.8207e-08	SCM	acyl-CoA dehydrogenase
Tnor_TRINITY_DN16105_c0_g1_i1	8.16541e-08	SCM	hypothetical protein
Tnor_TRINITY_DN5056_c0_g2_i1	8.47406e-08	SCM	hypothetical protein
Tnor_TRINITY_DN3805_c0_g1_i1	9.0252e-08	SCM	Major Facilitator Superfamily
Tnor_TRINITY_DN16784_c0_g1_i1	9.30878e-08	surface	Mycolic acid cyclopropane synthetase
Tnor_TRINITY_DN7392_c0_g1_i1	9.49634e-08	surface	Protein of unknown function (DUF3494)
Tnor_TRINITY_DN1630_c0_g1_i1	9.54555e-08	surface	dihydrolipoyl dehydrogenase
Tnor_TRINITY_DN4026_c0_g2_i1	1.01284e-07	SCM	hypothetical protein
Tnor_TRINITY_DN17311_c0_g1_i1	1.05718e-07	surface	hypothetical protein
Tnor_TRINITY_DN2806_c0_g1_i1	1.12817e-07	SCM	hypothetical protein
Tnor_TRINITY_DN12246_c0_g1_i1	1.12817e-07	SCM	hypothetical protein
Tnor_TRINITY_DN22384_c0_g1_i1	1.13991e-07	SCM	Calcineurin-like phosphoesterase
Tnor_TRINITY_DN1970_c0_g1_i1	1.15059e-07	SCM	Bacterial alpha-L-rhamnosidase
Tnor_TRINITY_DN7914_c2_g4_i1	1.17195e-07	SCM	ABC transporter
Tnor_TRINITY_DN24902_c0_g1_i1	1.19647e-07	SCM	hypothetical protein
Tnor_TRINITY_DN12079_c0_g1_i1	1.22654e-07	SCM	hypothetical protein
Tnor_TRINITY_DN11203_c0_g1_i1	1.22654e-07	surface	hypothetical protein
Tnor_TRINITY_DN3390_c0_g1_i1	1.24238e-07	surface	Copper-transporting ATPase
Tnor_TRINITY_DN1180_c0_g1_i1	1.27679e-07	surface	calcium-dependent protein kinase
Tnor_TRINITY_DN693_c0_g2_i1	1.29636e-07	SCM	hypothetical protein
Tnor_TRINITY_DN2041_c0_g1_i1	1.42181e-07	SCM	acyl carrier protein
Tnor_TRINITY_DN6489_c0_g1_i1	1.43144e-07	SCM	hypothetical protein
Tnor_TRINITY_DN8573_c0_g13_i1	1.51564e-07	surface	geranyl-geranyl reductase
Tnor_TRINITY_DN6580_c0_g2_i1	1.51897e-07	surface	hypothetical protein
Tnor_TRINITY_DN17609_c0_g2_i1	1.54831e-07	surface	hypothetical protein
Tnor_TRINITY_DN7458_c0_g2_i1	1.55652e-07	surface	Methyltransferase
Tnor_TRINITY_DN19464_c0_g1_i1	1.56212e-07	surface	Uncharacterised protein family (UPF0014)
Tnor_TRINITY_DN1691_c0_g1_i1	1.58577e-07	surface	Ubox domain-containing protein
Tnor_TRINITY_DN2913_c0_g1_i1	1.77455e-07	surface	hypothetical protein
Tnor_TRINITY_DN6058_c1_g1_i1	1.78095e-07	SCM	histone 2B protein
Tnor_TRINITY_DN8606_c2_g1_i2	1.82511e-07	surface	chitin synthase
Tnor_TRINITY_DN5855_c0_g1_i1	1.84312e-07	surface	hypothetical protein
Tnor_TRINITY_DN7758_c0_g3_i1	1.86486e-07	SCM	hypothetical protein
Tnor_TRINITY_DN802_c0_g2_i1	1.8686e-07	SCM	hypothetical protein
Tnor_TRINITY_DN22806_c0_g1_i1	1.90274e-07	SCM	hypothetical protein
Tnor_TRINITY_DN14426_c0_g1_i1	1.9115e-07	SCM	Protein of unknown function (DUF1800)
Tnor_TRINITY_DN6999_c0_g1_i1	1.91604e-07	SCM	Lipase (class 3)
Tnor_TRINITY_DN18896_c0_g1_i1	1.94445e-07	surface	protein kinase kinase kinase
Tnor_TRINITY_DN22944_c0_g1_i1	1.94571e-07	surface	hypothetical protein
Tnor_TRINITY_DN23595_c0_g1_i1	1.94901e-07	SCM	calcium-dependent protein kinase
Tnor_TRINITY_DN20348_c0_g1_i1	1.96719e-07	SCM	Phosphatidate cytidylyltransferase
Tnor_TRINITY_DN6167_c0_g2_i1	1.97011e-07	SCM	hypothetical protein
Tnor_TRINITY_DN17609_c0_g1_i1	1.97011e-07	surface	hypothetical protein
Tnor_TRINITY_DN18122_c0_g1_i1	2.01038e-07	SCM	rad51
Tnor_TRINITY_DN13796_c0_g1_i1	2.11498e-07	SCM	hypothetical protein
Tnor_TRINITY_DN22286_c0_g1_i1	2.14213e-07	SCM	hypothetical protein
Tnor_TRINITY_DN14726_c0_g1_i1	2.14831e-07	surface	hypothetical protein
Tnor_TRINITY_DN5960_c0_g3_i1	2.17064e-07	SCM	hypothetical protein
Tnor_TRINITY_DN1630_c0_g2_i1	2.34683e-07	surface	dihydrolipoyl dehydrogenase
Tnor_TRINITY_DN7294_c0_g1_i1	2.40859e-07	SCM	hypothetical protein
Tnor_TRINITY_DN108_c0_g1_i1	2.40859e-07	SCM	Drug/Metabolite Transporter (DMT) Superfamily
Tnor_TRINITY_DN2299_c0_g1_i1	2.45173e-07	SCM	hypothetical protein
Tnor_TRINITY_DN11270_c0_g1_i1	2.48053e-07	SCM	patched domain containing
Tnor_TRINITY_DN7285_c0_g1_i1	2.53726e-07	surface	cell division cycle protein 48
Tnor_TRINITY_DN8771_c0_g58_i1	2.57839e-07	SCM	hypothetical protein
Tnor_TRINITY_DN8405_c0_g1_i1	2.57839e-07	SCM	hypothetical protein
Tnor_TRINITY_DN18901_c0_g1_i1	2.59989e-07	SCM	TLD domain-containing protein KIAA1609
Tnor_TRINITY_DN5164_c0_g1_i1	2.62694e-07	SCM	cell division cycle protein 48
Tnor_TRINITY_DN5669_c0_g1_i1	2.67912e-07	surface	hypothetical protein
Tnor_TRINITY_DN484_c0_g2_i1	2.67912e-07	surface	Eukaryotic family of unknown function (DUF1754)
Tnor_TRINITY_DN18039_c0_g1_i1	2.72962e-07	surface	solute carrier family 35 member
Tnor_TRINITY_DN5483_c1_g1_i1	2.76139e-07	SCM	hypothetical protein
Tnor_TRINITY_DN8341_c1_g64_i1	2.78572e-07	surface	hypothetical protein
Tnor_TRINITY_DN16701_c0_g1_i1	2.79338e-07	SCM	hypothetical protein
Tnor_TRINITY_DN9094_c0_g1_i1	2.79338e-07	surface	hypothetical protein
Tnor_TRINITY_DN4775_c0_g2_i1	2.9035e-07	surface	NADH flavin oxidoreductase NADH
Tnor_TRINITY_DN22283_c0_g1_i1	2.92426e-07	SCM	response regulator
Tnor_TRINITY_DN494_c0_g2_i1	2.96732e-07	SCM	elongation factor g
Tnor_TRINITY_DN7118_c0_g61_i1	3.02392e-07	surface	ubiquitin
Tnor_TRINITY_DN12645_c0_g1_i1	3.02984e-07	surface	calcium-dependent protein kinase
Tnor_TRINITY_DN2154_c0_g1_i1	3.05191e-07	SCM	hypothetical protein
Tnor_TRINITY_DN3094_c1_g1_i1	3.1068e-07	SCM	kinase-like protein
Tnor_TRINITY_DN23418_c0_g1_i1	3.11057e-07	surface	Fasciclin
Tnor_TRINITY_DN12330_c0_g1_i1	3.12422e-07	SCM	hypothetical protein
Tnor_TRINITY_DN2613_c0_g2_i1	3.26494e-07	SCM	fumarate reductase
Tnor_TRINITY_DN8573_c0_g17_i1	3.34168e-07	surface	geranylgeranyl reductase
Tnor_TRINITY_DN14852_c0_g1_i1	3.54829e-07	SCM	DNA helicase
Tnor_TRINITY_DN6462_c0_g1_i1	3.59524e-07	SCM	Kelch repeat-containing protein
Tnor_TRINITY_DN11131_c0_g1_i1	3.65721e-07	SCM	hypothetical protein
Tnor_TRINITY_DN14578_c0_g1_i1	3.71955e-07	surface	hypothetical protein
Tnor_TRINITY_DN3741_c0_g1_i1	3.7733e-07	SCM	hypothetical protein
Tnor_TRINITY_DN6024_c0_g2_i2	3.95951e-07	SCM	F-box and leucine-rich repeat protein
Tnor_TRINITY_DN5429_c0_g2_i1	4.00768e-07	surface	hypothetical protein
Tnor_TRINITY_DN18103_c0_g1_i1	4.0322e-07	SCM	hypothetical protein
Tnor_TRINITY_DN5960_c0_g1_i1	4.04084e-07	SCM	hypothetical protein
Tnor_TRINITY_DN5625_c0_g1_i1	4.08609e-07	surface	Diacylglycerol kinase catalytic domain
Tnor_TRINITY_DN7298_c0_g1_i1	4.26109e-07	SCM	hypothetical protein
Tnor_TRINITY_DN6891_c0_g1_i1	4.26642e-07	SCM	hypothetical protein
Tnor_TRINITY_DN2892_c0_g1_i1	4.28123e-07	SCM	Acyl-CoA synthetase long-chain family member
Tnor_TRINITY_DN7118_c0_g31_i1	4.33892e-07	surface	ubiquitin
Tnor_TRINITY_DN7291_c0_g2_i1	4.38679e-07	SCM	protein kinase kinase kinase
Tnor_TRINITY_DN8689_c0_g1_i1	4.42975e-07	surface	hypothetical protein
Tnor_TRINITY_DN3073_c0_g2_i1	4.43902e-07	SCM	hypothetical protein
Tnor_TRINITY_DN7487_c0_g1_i1	4.45032e-07	SCM	hypothetical protein
Tnor_TRINITY_DN5818_c0_g2_i1	4.47966e-07	SCM	transcription factor
Tnor_TRINITY_DN3478_c0_g1_i1	4.50879e-07	SCM	Sodium hydrogen exchanger
Tnor_TRINITY_DN746_c0_g1_i1	4.5471e-07	SCM	DNA ligase
Tnor_TRINITY_DN5784_c0_g1_i1	4.56145e-07	SCM	structural maintenance of chromosomes protein
Tnor_TRINITY_DN10119_c0_g1_i1	4.69318e-07	SCM	Cadmium carbonic anhydrase repeat
Tnor_TRINITY_DN14728_c0_g1_i1	4.76979e-07	surface	hypothetical protein
Tnor_TRINITY_DN8263_c0_g1_i1	4.97141e-07	SCM	Peroxidase, family 2
Tnor_TRINITY_DN9247_c0_g1_i1	5.04457e-07	surface	hypothetical protein
Tnor_TRINITY_DN9054_c0_g1_i1	5.04457e-07	SCM	ribonuclease T2 activity
Tnor_TRINITY_DN81_c0_g1_i1	5.22438e-07	surface	lipoate protein ligase
Tnor_TRINITY_DN7118_c0_g25_i1	5.29099e-07	surface	ubiquitin
Tnor_TRINITY_DN230_c0_g1_i1	5.29594e-07	SCM	branched chain keto acid dehydrogenase E1, beta polypeptide
Tnor_TRINITY_DN16763_c0_g1_i1	5.41499e-07	SCM	CCT motif family protein
Tnor_TRINITY_DN3430_c0_g2_i1	5.41499e-07	SCM	triglyceride lipase activity
Tnor_TRINITY_DN2779_c0_g1_i1	5.48825e-07	SCM	hypothetical protein
Tnor_TRINITY_DN914_c0_g1_i1	5.49782e-07	surface	hypothetical protein
Tnor_TRINITY_DN17474_c0_g1_i1	5.74299e-07	SCM	elongation of very long chain fatty acids protein
Tnor_TRINITY_DN14629_c0_g1_i1	5.76351e-07	surface	Peptidyl-prolyl cis-trans isomerase
Tnor_TRINITY_DN3606_c0_g2_i1	5.83688e-07	SCM	Cytidylyltransferase
Tnor_TRINITY_DN22939_c1_g1_i1	5.91265e-07	surface	hypothetical protein
Tnor_TRINITY_DN7118_c0_g23_i1	5.95691e-07	surface	ubiquitin
Tnor_TRINITY_DN5836_c0_g1_i1	5.95691e-07	SCM	methyltransferase
Tnor_TRINITY_DN3501_c0_g1_i1	5.95691e-07	SCM	hybrid-cluster protein
Tnor_TRINITY_DN8288_c7_g619_i1	5.95691e-07	surface	hypothetical protein
Tnor_TRINITY_DN7318_c0_g1_i1	6.15508e-07	SCM	hypothetical protein
Tnor_TRINITY_DN5658_c0_g2_i1	6.1772e-07	SCM	hypothetical protein
Tnor_TRINITY_DN16930_c0_g1_i1	6.31041e-07	SCM	NADPH Oxidase
Tnor_TRINITY_DN11551_c0_g1_i1	6.58202e-07	SCM	hydroxyacyl-CoA dehydrogenase 3-ketoacyl-CoA thiolase enoyl-CoA hydratase (trifunctional protein), beta subunit
Tnor_TRINITY_DN640_c0_g1_i1	6.66108e-07	SCM	hypothetical protein
Tnor_TRINITY_DN8924_c0_g1_i1	6.79286e-07	surface	ctp synthase
Tnor_TRINITY_DN17283_c0_g1_i1	7.0076e-07	surface	Kazal-type serine protease inhibitor domain
Tnor_TRINITY_DN8954_c0_g1_i1	7.15793e-07	surface	heat shock protein
Tnor_TRINITY_DN17988_c0_g1_i1	7.3105e-07	surface	Tissue specific transplantation antigen P35B
Tnor_TRINITY_DN12583_c0_g1_i1	7.3105e-07	surface	hypothetical protein
Tnor_TRINITY_DN5871_c0_g1_i2	7.38568e-07	surface	hypothetical protein
Tnor_TRINITY_DN3215_c0_g1_i1	7.42493e-07	SCM	Peptidylprolyl isomerase D
Tnor_TRINITY_DN8580_c0_g1_i1	7.65007e-07	surface	heat shock protein
Tnor_TRINITY_DN10420_c0_g1_i1	7.73586e-07	SCM	hypothetical protein
Tnor_TRINITY_DN17224_c0_g1_i1	7.73586e-07	SCM	hypothetical protein
Tnor_TRINITY_DN1290_c0_g2_i1	7.73586e-07	surface	Peroxidase
Tnor_TRINITY_DN22402_c0_g1_i1	7.7735e-07	surface	Cytochrome p450
Tnor_TRINITY_DN8573_c0_g6_i1	7.818e-07	surface	geranyl-geranyl reductase
Tnor_TRINITY_DN2418_c0_g1_i1	7.90242e-07	SCM	CobN/Magnesium Chelatase
Tnor_TRINITY_DN6260_c0_g1_i1	7.91107e-07	surface	hypothetical protein
Tnor_TRINITY_DN2892_c0_g2_i1	7.99014e-07	SCM	Acyl-CoA synthetase long-chain family member
Tnor_TRINITY_DN16743_c0_g1_i1	8.01858e-07	SCM	Peptidyl-prolyl cis-trans isomerase
Tnor_TRINITY_DN665_c0_g1_i1	8.01858e-07	SCM	Calcineurin-like phosphoesterase
Tnor_TRINITY_DN8808_c0_g1_i1	8.19131e-07	surface	hypothetical protein
Tnor_TRINITY_DN6255_c0_g1_i1	8.28152e-07	surface	hypothetical protein
Tnor_TRINITY_DN11072_c0_g1_i1	8.49203e-07	surface	hypothetical protein
Tnor_TRINITY_DN8868_c0_g1_i1	8.68411e-07	SCM	hypothetical protein
Tnor_TRINITY_DN1567_c0_g1_i1	9.04343e-07	SCM	hypothetical protein
Tnor_TRINITY_DN8662_c1_g1_i4	9.20587e-07	SCM	YD repeat protein
Tnor_TRINITY_DN21839_c0_g1_i1	9.23093e-07	SCM	hypothetical protein
Tnor_TRINITY_DN13675_c0_g1_i1	9.50796e-07	surface	hypothetical protein
Tnor_TRINITY_DN609_c0_g1_i1	9.64859e-07	SCM	hypothetical protein
Tnor_TRINITY_DN7684_c0_g3_i1	9.80805e-07	surface	Programmed cell death protein 2, C-terminal putative domain
Tnor_TRINITY_DN20599_c0_g1_i1	9.91296e-07	surface	RNA binding protein
Tnor_TRINITY_DN11868_c0_g1_i1	9.97536e-07	SCM	polyamine oxidase (exo-N4-amino)
Tnor_TRINITY_DN3732_c0_g1_i1	1.01815e-06	SCM	hypothetical protein
Tnor_TRINITY_DN22852_c0_g1_i1	1.01855e-06	SCM	hypothetical protein
Tnor_TRINITY_DN19990_c0_g1_i1	1.03065e-06	surface	ATP-dependent Clp protease, proteolytic subunit
Tnor_TRINITY_DN17275_c0_g1_i1	1.04151e-06	SCM	hypothetical protein
Tnor_TRINITY_DN7118_c0_g20_i1	1.04411e-06	surface	ubiquitin
Tnor_TRINITY_DN17499_c0_g1_i1	1.04411e-06	SCM	hypothetical protein
Tnor_TRINITY_DN1075_c1_g1_i1	1.04447e-06	SCM	hypothetical protein
Tnor_TRINITY_DN17011_c0_g1_i1	1.04453e-06	surface	Fatty acid desaturase
Tnor_TRINITY_DN23929_c0_g1_i1	1.04809e-06	SCM	hypothetical protein
Tnor_TRINITY_DN5793_c0_g2_i1	1.06053e-06	surface	protein tyrosine serine phosphatase
Tnor_TRINITY_DN13795_c0_g1_i1	1.08176e-06	surface	translocon at the inner envelope membrane of chloroplasts 110
Tnor_TRINITY_DN23472_c0_g1_i1	1.09725e-06	surface	Uncharacterized alpha/beta hydrolase domain (DUF2235)
Tnor_TRINITY_DN3501_c0_g2_i1	1.12733e-06	SCM	hybrid-cluster protein
Tnor_TRINITY_DN5010_c0_g1_i1	1.14921e-06	surface	n-ethylmaleimide-sensitive factor
Tnor_TRINITY_DN19879_c0_g1_i1	1.16485e-06	SCM	hypothetical protein
Tnor_TRINITY_DN17619_c0_g1_i1	1.1816e-06	SCM	hypothetical protein
Tnor_TRINITY_DN7798_c0_g1_i1	1.217e-06	surface	CDK5 regulatory subunit associated protein 1
Tnor_TRINITY_DN3108_c0_g1_i1	1.21935e-06	SCM	Glycerophosphoryl diester phosphodiesterase family
Tnor_TRINITY_DN8170_c0_g2_i1	1.2315e-06	SCM	CTD (Carboxy-terminal domain, RNA polymerase II, polypeptide A) small
Tnor_TRINITY_DN14280_c0_g1_i1	1.28197e-06	SCM	hypothetical protein
Tnor_TRINITY_DN8146_c0_g1_i1	1.31338e-06	SCM	Major Facilitator Superfamily
Tnor_TRINITY_DN11172_c0_g1_i1	1.336e-06	surface	4-hydroxy-3-methylbut-2-en-1-yl diphosphate synthase
Tnor_TRINITY_DN22618_c0_g1_i1	1.3372e-06	surface	hypothetical protein
Tnor_TRINITY_DN3606_c0_g1_i1	1.34941e-06	SCM	Cytidylyltransferase
Tnor_TRINITY_DN20579_c0_g1_i1	1.36454e-06	SCM	hypothetical protein
Tnor_TRINITY_DN12633_c0_g1_i1	1.38775e-06	SCM	hypothetical protein
Tnor_TRINITY_DN2668_c0_g1_i1	1.40144e-06	surface	hypothetical protein
Tnor_TRINITY_DN7104_c1_g1_i1	1.40445e-06	SCM	Calcium/calmodulin dependent protein kinase II Association
Tnor_TRINITY_DN13849_c0_g1_i1	1.42795e-06	surface	hypothetical protein
Tnor_TRINITY_DN16870_c0_g1_i1	1.42914e-06	SCM	hypothetical protein
Tnor_TRINITY_DN9369_c0_g1_i1	1.44889e-06	SCM	Protein translocase subunit SecA
Tnor_TRINITY_DN20067_c0_g1_i1	1.48993e-06	surface	3,4-dihydroxy-2-butanone 4-phosphate synthase
Tnor_TRINITY_DN9217_c0_g1_i1	1.52923e-06	SCM	hypothetical protein
Tnor_TRINITY_DN19425_c0_g1_i1	1.53761e-06	surface	hypothetical protein
Tnor_TRINITY_DN16813_c0_g1_i1	1.53761e-06	SCM	hypothetical protein
Tnor_TRINITY_DN21235_c0_g1_i1	1.56152e-06	SCM	transcription factor
Tnor_TRINITY_DN9003_c0_g1_i1	1.56413e-06	surface	Calcium binding protein
Tnor_TRINITY_DN5019_c0_g1_i1	1.59575e-06	SCM	CUGBP, Elav-like family member
Tnor_TRINITY_DN4836_c0_g1_i1	1.61216e-06	surface	U3 small nucleolar RNA-associated protein 10
Tnor_TRINITY_DN5818_c0_g1_i1	1.62923e-06	SCM	transcription factor
Tnor_TRINITY_DN13890_c0_g1_i1	1.63506e-06	surface	carrier protein
Tnor_TRINITY_DN7235_c0_g2_i1	1.65685e-06	surface	3-ketoacyl-coa synthase
Tnor_TRINITY_DN12243_c0_g1_i1	1.68164e-06	surface	hypothetical protein
Tnor_TRINITY_DN8401_c0_g41_i1	1.71381e-06	surface	Chlorophyll A-B binding protein
Tnor_TRINITY_DN1737_c0_g1_i1	1.85107e-06	SCM	ascorbate peroxidase
Tnor_TRINITY_DN10962_c0_g1_i1	1.85128e-06	surface	Aspartyl-tRNA synthetase
Tnor_TRINITY_DN3568_c1_g1_i1	1.89582e-06	surface	hypothetical protein
Tnor_TRINITY_DN23126_c0_g1_i1	1.90785e-06	SCM	argininosuccinate synthase
Tnor_TRINITY_DN20738_c0_g1_i1	1.91819e-06	SCM	chitinase
Tnor_TRINITY_DN13801_c0_g1_i1	1.92303e-06	SCM	hypothetical protein
Tnor_TRINITY_DN11768_c0_g1_i1	1.98677e-06	surface	hypothetical protein
Tnor_TRINITY_DN8401_c0_g12_i1	1.99756e-06	surface	Chlorophyll A-B binding protein
Tnor_TRINITY_DN9285_c0_g1_i1	2.05214e-06	surface	cysteine synthase
Tnor_TRINITY_DN3215_c0_g2_i1	2.05405e-06	SCM	Peptidylprolyl isomerase D
Tnor_TRINITY_DN3805_c0_g2_i1	2.09075e-06	SCM	Major Facilitator Superfamily
Tnor_TRINITY_DN14644_c0_g1_i1	2.09654e-06	SCM	hypothetical protein
Tnor_TRINITY_DN17588_c0_g1_i1	2.1494e-06	SCM	malate L-lactate dehydrogenase
Tnor_TRINITY_DN7118_c0_g112_i1	2.1494e-06	surface	ubiquitin
Tnor_TRINITY_DN17101_c0_g1_i1	2.1759e-06	SCM	Fumarylacetoacetase
Tnor_TRINITY_DN1816_c0_g2_i1	2.18619e-06	SCM	hypothetical protein
Tnor_TRINITY_DN20668_c0_g1_i1	2.20085e-06	SCM	NmrA-like family domain containing 1
Tnor_TRINITY_DN7118_c0_g39_i1	2.22834e-06	surface	ubiquitin
Tnor_TRINITY_DN6167_c0_g1_i1	2.24033e-06	SCM	hypothetical protein
Tnor_TRINITY_DN4132_c0_g1_i1	2.30322e-06	SCM	GCN1 general control of amino-acid synthesis 1-like 1
Tnor_TRINITY_DN3181_c0_g1_i1	2.30613e-06	SCM	hypothetical protein
Tnor_TRINITY_DN20968_c0_g1_i1	2.325e-06	SCM	hypothetical protein
Tnor_TRINITY_DN959_c0_g1_i1	2.33142e-06	SCM	hypothetical protein
Tnor_TRINITY_DN8771_c0_g112_i1	2.33226e-06	SCM	hypothetical protein
Tnor_TRINITY_DN6469_c0_g1_i2	2.36032e-06	SCM	hypothetical protein
Tnor_TRINITY_DN8016_c0_g1_i1	2.37422e-06	SCM	Pentatricopeptide repeat-containing protein
Tnor_TRINITY_DN8103_c0_g1_i1	2.42139e-06	surface	histone H3
Tnor_TRINITY_DN7019_c0_g1_i1	2.42688e-06	SCM	dna polymerase alpha
Tnor_TRINITY_DN3878_c0_g2_i1	2.43965e-06	surface	L-aspartate oxidase
Tnor_TRINITY_DN11182_c0_g2_i1	2.50861e-06	surface	protein phosphatase, Mg2 Mn2 dependent
Tnor_TRINITY_DN20723_c0_g1_i1	2.60442e-06	SCM	hypothetical protein
Tnor_TRINITY_DN2736_c0_g1_i1	2.63377e-06	SCM	AarF domain containing kinase
Tnor_TRINITY_DN10936_c0_g1_i1	2.63841e-06	SCM	AarF domain containing kinase
Tnor_TRINITY_DN15610_c0_g1_i1	2.65476e-06	SCM	hypothetical protein
Tnor_TRINITY_DN8771_c0_g85_i1	2.67023e-06	SCM	hypothetical protein
Tnor_TRINITY_DN283_c0_g2_i1	2.77584e-06	SCM	hypothetical protein
Tnor_TRINITY_DN7118_c0_g79_i1	2.78207e-06	surface	ubiquitin
Tnor_TRINITY_DN3706_c0_g2_i1	2.79171e-06	surface	hypothetical protein
Tnor_TRINITY_DN9519_c0_g1_i1	2.79982e-06	surface	hypothetical protein
Tnor_TRINITY_DN15972_c0_g1_i1	2.85325e-06	SCM	hypothetical protein
Tnor_TRINITY_DN6759_c0_g1_i1	2.85688e-06	surface	Dehydrogenase
Tnor_TRINITY_DN7206_c0_g1_i2	2.89484e-06	surface	DnaJ
Tnor_TRINITY_DN8733_c0_g4_i5	2.91556e-06	surface	hypothetical protein
Tnor_TRINITY_DN11271_c0_g1_i1	2.94232e-06	surface	AHNAK nucleoprotein
Tnor_TRINITY_DN8401_c0_g58_i2	2.96598e-06	surface	Chlorophyll A-B binding protein
Tnor_TRINITY_DN6655_c2_g1_i1	2.96598e-06	surface	Serpin (serine protease inhibitor)
Tnor_TRINITY_DN19927_c0_g1_i1	2.96598e-06	SCM	hypothetical protein
Tnor_TRINITY_DN9432_c0_g1_i1	3.02924e-06	SCM	Chlorophyll A-B binding protein
Tnor_TRINITY_DN13019_c0_g1_i1	3.03217e-06	surface	hypothetical protein
Tnor_TRINITY_DN2604_c0_g1_i1	3.06412e-06	SCM	hypothetical protein
Tnor_TRINITY_DN8469_c0_g1_i1	3.08245e-06	SCM	Proline dehydrogenase
Tnor_TRINITY_DN17336_c0_g1_i1	3.24862e-06	surface	Formate nitrite transporter
Tnor_TRINITY_DN9064_c0_g1_i1	3.27736e-06	surface	hypothetical protein
Tnor_TRINITY_DN3616_c0_g2_i1	3.27736e-06	surface	hypothetical protein
Tnor_TRINITY_DN9208_c0_g1_i1	3.36254e-06	surface	Calreticulin
Tnor_TRINITY_DN7198_c0_g1_i2	3.42676e-06	SCM	Enoyl-CoA delta isomerase 1
Tnor_TRINITY_DN5654_c0_g1_i1	3.43012e-06	SCM	F-box protein 31
Tnor_TRINITY_DN11034_c0_g1_i1	3.5219e-06	SCM	hypothetical protein
Tnor_TRINITY_DN7287_c0_g1_i1	3.54074e-06	surface	hypothetical protein
Tnor_TRINITY_DN6957_c0_g1_i2	3.58014e-06	surface	protein kinase kinase kinase
Tnor_TRINITY_DN3430_c0_g1_i1	3.61755e-06	SCM	triglyceride lipase activity
Tnor_TRINITY_DN7873_c0_g2_i2	3.65445e-06	SCM	hypothetical protein
Tnor_TRINITY_DN6155_c0_g2_i1	3.71569e-06	SCM	Chlorophyll A-B binding protein
Tnor_TRINITY_DN11747_c0_g1_i1	3.71569e-06	SCM	hypothetical protein
Tnor_TRINITY_DN6182_c0_g1_i2	3.7167e-06	SCM	hypothetical protein
Tnor_TRINITY_DN8896_c0_g1_i1	3.73251e-06	SCM	transmembrane protein 184B
Tnor_TRINITY_DN5253_c0_g1_i1	3.73312e-06	SCM	peroxisomal membrane protein
Tnor_TRINITY_DN3515_c0_g1_i1	3.778e-06	SCM	hypothetical protein
Tnor_TRINITY_DN8836_c0_g1_i1	3.81707e-06	SCM	hypothetical protein
Tnor_TRINITY_DN7507_c0_g1_i2	3.86948e-06	SCM	hypothetical protein
Tnor_TRINITY_DN4340_c0_g1_i1	3.88581e-06	surface	hypothetical protein
Tnor_TRINITY_DN2858_c0_g2_i1	3.88581e-06	surface	cathepsin D
Tnor_TRINITY_DN8739_c0_g9_i1	3.93431e-06	SCM	hypothetical protein
Tnor_TRINITY_DN4596_c0_g1_i1	4.01837e-06	surface	hypothetical protein
Tnor_TRINITY_DN20423_c0_g1_i1	4.02412e-06	surface	hypothetical protein
Tnor_TRINITY_DN8154_c0_g1_i2	4.03474e-06	surface	PDZ and LIM domain-containing protein
Tnor_TRINITY_DN5664_c0_g1_i1	4.09864e-06	SCM	phosphoglycerate mutase
Tnor_TRINITY_DN4318_c0_g1_i1	4.1077e-06	SCM	hypothetical protein
Tnor_TRINITY_DN22655_c0_g1_i1	4.15658e-06	surface	hypothetical protein
Tnor_TRINITY_DN8443_c0_g1_i1	4.17757e-06	SCM	chromatin assembly factor 1 subunit
Tnor_TRINITY_DN4804_c0_g1_i1	4.20086e-06	surface	hypothetical protein
Tnor_TRINITY_DN6174_c0_g2_i1	4.3019e-06	surface	hypothetical protein
Tnor_TRINITY_DN18830_c0_g1_i1	4.30819e-06	surface	hypothetical protein
Tnor_TRINITY_DN24403_c0_g1_i1	4.314e-06	surface	hypothetical protein
Tnor_TRINITY_DN7921_c2_g1_i1	4.34798e-06	surface	cell division cycle protein 48
Tnor_TRINITY_DN5028_c0_g1_i1	4.39761e-06	SCM	hypothetical protein
Tnor_TRINITY_DN16672_c0_g1_i1	4.49919e-06	surface	hypothetical protein
Tnor_TRINITY_DN7248_c0_g1_i1	4.52384e-06	SCM	hypothetical protein
Tnor_TRINITY_DN8169_c0_g9_i1	4.56388e-06	SCM	hypothetical protein
Tnor_TRINITY_DN1290_c0_g1_i1	4.66578e-06	surface	Peroxidase
Tnor_TRINITY_DN12696_c0_g1_i1	4.68222e-06	surface	DNAj (Hsp40) homolog, subfamily B, member
Tnor_TRINITY_DN14200_c1_g1_i1	4.74723e-06	SCM	hypothetical protein
Tnor_TRINITY_DN14428_c0_g1_i1	4.80589e-06	SCM	hypothetical protein
Tnor_TRINITY_DN19717_c0_g1_i1	4.80662e-06	SCM	hypothetical protein
Tnor_TRINITY_DN4814_c0_g1_i3	4.8254e-06	surface	hypothetical protein
Tnor_TRINITY_DN622_c0_g2_i1	4.89469e-06	SCM	hypothetical protein
Tnor_TRINITY_DN1475_c0_g1_i1	4.91792e-06	surface	hypothetical protein
Tnor_TRINITY_DN5794_c0_g2_i1	4.91792e-06	surface	HI0933-like protein
Tnor_TRINITY_DN790_c0_g1_i1	5.03781e-06	SCM	HSF-type DNA-binding protein
Tnor_TRINITY_DN2828_c0_g1_i1	5.03781e-06	SCM	Kinesin family member
Tnor_TRINITY_DN11776_c0_g1_i1	5.11477e-06	surface	Homocitrate synthase
Tnor_TRINITY_DN6999_c0_g2_i1	5.22096e-06	SCM	Lipase (class 3)
Tnor_TRINITY_DN1222_c0_g1_i1	5.36346e-06	SCM	hypothetical protein
Tnor_TRINITY_DN4467_c0_g1_i4	5.36346e-06	SCM	Leucine rich repeat N-terminal domain-containing protein
Tnor_TRINITY_DN14819_c0_g1_i1	5.51598e-06	surface	hypothetical protein
Tnor_TRINITY_DN959_c0_g2_i1	5.57392e-06	SCM	hypothetical protein
Tnor_TRINITY_DN8288_c7_g793_i1	5.65924e-06	surface	hypothetical protein
Tnor_TRINITY_DN9245_c0_g1_i1	5.69659e-06	surface	hypothetical protein
Tnor_TRINITY_DN20198_c0_g1_i1	5.74164e-06	SCM	HCO3- transporter family
Tnor_TRINITY_DN15087_c0_g1_i1	5.81288e-06	surface	hypothetical protein
Tnor_TRINITY_DN4858_c0_g1_i1	5.87621e-06	SCM	hypothetical protein
Tnor_TRINITY_DN11689_c0_g1_i1	5.88336e-06	SCM	dna replication licensing factor
Tnor_TRINITY_DN6564_c0_g1_i1	5.89439e-06	SCM	hypothetical protein
Tnor_TRINITY_DN2573_c0_g1_i1	6.11849e-06	SCM	Histone-lysine N-methyltransferase
Tnor_TRINITY_DN11812_c0_g1_i1	6.1655e-06	SCM	Heat shock protein
Tnor_TRINITY_DN7548_c0_g1_i1	6.20308e-06	SCM	S-adenosyl-L-methionine-dependent methyltransferase
Tnor_TRINITY_DN4887_c0_g1_i1	6.22765e-06	surface	3hydroxyisobutyrate dehydrogenase
Tnor_TRINITY_DN17629_c0_g1_i1	6.27541e-06	SCM	hypothetical protein
Tnor_TRINITY_DN11367_c0_g1_i1	6.51481e-06	surface	hypothetical protein
Tnor_TRINITY_DN11699_c0_g1_i1	6.68351e-06	SCM	hypothetical protein
Tnor_TRINITY_DN2613_c0_g1_i1	6.71364e-06	SCM	fumarate reductase
Tnor_TRINITY_DN7948_c0_g2_i1	6.8076e-06	surface	hypothetical protein
Tnor_TRINITY_DN7814_c0_g1_i1	6.83207e-06	surface	hypothetical protein
Tnor_TRINITY_DN9985_c0_g1_i1	6.85444e-06	SCM	Methyltransferase
Tnor_TRINITY_DN7420_c0_g1_i1	6.865e-06	SCM	hypothetical protein
Tnor_TRINITY_DN19799_c0_g1_i1	6.87443e-06	surface	Flavodoxin
Tnor_TRINITY_DN6800_c0_g1_i1	6.88025e-06	SCM	hypothetical protein
Tnor_TRINITY_DN8852_c0_g1_i1	6.90649e-06	surface	hypothetical protein
Tnor_TRINITY_DN5494_c0_g1_i1	6.92882e-06	SCM	hypothetical protein
Tnor_TRINITY_DN6611_c0_g1_i1	7.02153e-06	SCM	#NAME?
Tnor_TRINITY_DN953_c0_g1_i1	7.02153e-06	surface	midasin
Tnor_TRINITY_DN494_c0_g1_i1	7.07177e-06	SCM	elongation factor G
Tnor_TRINITY_DN19539_c0_g1_i1	7.2552e-06	SCM	hypothetical protein
Tnor_TRINITY_DN1931_c0_g2_i1	7.28897e-06	SCM	hypothetical protein
Tnor_TRINITY_DN16673_c0_g1_i1	7.29731e-06	SCM	hypothetical protein
Tnor_TRINITY_DN11053_c0_g1_i1	7.29731e-06	surface	hypothetical protein
Tnor_TRINITY_DN9818_c0_g1_i1	7.29762e-06	SCM	permease
Tnor_TRINITY_DN3496_c0_g1_i1	7.37868e-06	SCM	ATPase activity
Tnor_TRINITY_DN7118_c0_g10_i1	7.37868e-06	surface	ubiquitin
Tnor_TRINITY_DN14067_c0_g1_i1	7.37868e-06	SCM	TLD-domain-containing protein
Tnor_TRINITY_DN758_c0_g2_i1	7.74558e-06	SCM	cytochrome c oxidase assembly
Tnor_TRINITY_DN22430_c0_g1_i1	7.75264e-06	surface	cyclophilin-type peptidyl-prolyl cis-trans isomerase
Tnor_TRINITY_DN24781_c0_g1_i1	7.75547e-06	SCM	hypothetical protein
Tnor_TRINITY_DN19461_c0_g1_i1	7.84812e-06	SCM	Chlorophyll A-B binding protein
Tnor_TRINITY_DN8341_c2_g1_i1	7.8633e-06	SCM	malate synthase
Tnor_TRINITY_DN5262_c0_g1_i5	7.8633e-06	surface	Scramblase
Tnor_TRINITY_DN12534_c0_g1_i1	7.94547e-06	surface	ATP-dependent Clp protease, proteolytic subunit
Tnor_TRINITY_DN7118_c0_g86_i1	8.00498e-06	surface	ubiquitin
Tnor_TRINITY_DN18079_c0_g1_i1	8.02222e-06	SCM	Cyclin-Dependent Kinase
Tnor_TRINITY_DN14376_c0_g1_i1	8.02222e-06	SCM	Rna-binding protein
Tnor_TRINITY_DN9057_c0_g1_i1	8.06798e-06	SCM	hypothetical protein
Tnor_TRINITY_DN31_c0_g1_i1	8.06798e-06	surface	Aldolase
Tnor_TRINITY_DN15186_c0_g1_i1	8.10637e-06	SCM	HSF-type DNA-binding protein
Tnor_TRINITY_DN442_c0_g2_i1	8.1336e-06	surface	hypothetical protein
Tnor_TRINITY_DN14836_c0_g1_i1	8.22888e-06	surface	hypothetical protein
Tnor_TRINITY_DN5331_c0_g1_i1	8.25494e-06	SCM	hypothetical protein
Tnor_TRINITY_DN20379_c0_g1_i1	8.25658e-06	surface	cyclin E1
Tnor_TRINITY_DN23012_c0_g1_i1	8.25754e-06	SCM	hypothetical protein
Tnor_TRINITY_DN3840_c0_g1_i1	8.47861e-06	SCM	hypothetical protein
Tnor_TRINITY_DN8460_c0_g2_i4	8.58522e-06	SCM	hypothetical protein
Tnor_TRINITY_DN9327_c0_g1_i1	8.58522e-06	surface	hypothetical protein
Tnor_TRINITY_DN4585_c0_g1_i1	8.60366e-06	surface	extended synaptotagmin-like protein
Tnor_TRINITY_DN22469_c0_g1_i1	8.66994e-06	SCM	Polo-like kinase
Tnor_TRINITY_DN3953_c0_g1_i1	8.69247e-06	SCM	condensin-like protein
Tnor_TRINITY_DN11925_c0_g1_i1	8.69785e-06	SCM	Peptidylprolyl cis-trans isomerase
Tnor_TRINITY_DN7829_c0_g1_i1	8.74603e-06	SCM	Uso1 / p115 like vesicle tethering protein, head region
Tnor_TRINITY_DN6160_c0_g1_i1	8.81617e-06	surface	geranylgeranyl pyrophosphate synthetase
Tnor_TRINITY_DN11092_c0_g1_i1	9.09739e-06	SCM	hypothetical protein
Tnor_TRINITY_DN8573_c0_g15_i1	9.11689e-06	surface	geranyl-geranyl reductase
Tnor_TRINITY_DN12383_c0_g1_i1	9.12501e-06	surface	hypothetical protein
Tnor_TRINITY_DN14636_c0_g1_i1	9.30702e-06	SCM	hypothetical protein
Tnor_TRINITY_DN7892_c0_g2_i1	9.34121e-06	SCM	SH3 domain containing, Ysc84-like 1
Tnor_TRINITY_DN5763_c1_g1_i1	9.39134e-06	surface	hypothetical protein
Tnor_TRINITY_DN914_c0_g2_i1	9.40841e-06	surface	hypothetical protein
Tnor_TRINITY_DN11192_c0_g1_i1	9.47134e-06	SCM	Peroxidase, family 2
Tnor_TRINITY_DN17160_c0_g1_i1	9.64556e-06	SCM	Importin
Tnor_TRINITY_DN19436_c0_g1_i1	9.83989e-06	SCM	saccharopine dehydrogenase
Tnor_TRINITY_DN561_c0_g1_i1	9.8929e-06	surface	sec-independent protein translocase protein
Tnor_TRINITY_DN20120_c0_g1_i1	1.02397e-05	surface	hypothetical protein
Tnor_TRINITY_DN17855_c0_g1_i1	1.02397e-05	surface	hypothetical protein
Tnor_TRINITY_DN1916_c0_g1_i1	1.03174e-05	SCM	Inosine-5'-monophosphate dehydrogenase
Tnor_TRINITY_DN145_c0_g1_i1	1.03174e-05	SCM	NLR family, CARD domain containing protein
Tnor_TRINITY_DN23744_c0_g1_i1	1.03235e-05	SCM	ribonucleoside-diphosphate reductase
Tnor_TRINITY_DN1841_c0_g1_i1	1.06519e-05	surface	Carboxypeptidase
Tnor_TRINITY_DN7118_c0_g82_i1	1.08355e-05	surface	ubiquitin
Tnor_TRINITY_DN24137_c0_g1_i1	1.08356e-05	SCM	hypothetical protein
Tnor_TRINITY_DN17856_c0_g1_i1	1.09681e-05	SCM	hypothetical protein
Tnor_TRINITY_DN22456_c0_g1_i1	1.10461e-05	SCM	fatty acid elongase
Tnor_TRINITY_DN14667_c0_g1_i1	1.10785e-05	SCM	kinesin family member 11
Tnor_TRINITY_DN13957_c0_g1_i1	1.11525e-05	surface	Inherit from NOG: Low-co2 inducible protein
Tnor_TRINITY_DN18519_c0_g1_i1	1.15011e-05	SCM	Sodium glutamate symporter
Tnor_TRINITY_DN22330_c0_g1_i1	1.15968e-05	SCM	hypothetical protein
Tnor_TRINITY_DN9425_c0_g1_i1	1.17643e-05	SCM	DNAj (Hsp40) homolog, subfamily B, member
Tnor_TRINITY_DN5023_c0_g1_i1	1.18199e-05	surface	complex i intermediate-associated protein 30
Tnor_TRINITY_DN19769_c0_g1_i1	1.21794e-05	surface	glutamine synthetase
Tnor_TRINITY_DN7118_c0_g62_i1	1.22226e-05	surface	ubiquitin
Tnor_TRINITY_DN8700_c13_g112_i1	1.22226e-05	surface	hypothetical protein
Tnor_TRINITY_DN8105_c0_g1_i1	1.26528e-05	surface	pyrophosphorylase
Tnor_TRINITY_DN1239_c0_g1_i1	1.26818e-05	surface	hypothetical protein
Tnor_TRINITY_DN16689_c0_g1_i1	1.29122e-05	surface	M protein repeat protein
Tnor_TRINITY_DN477_c0_g1_i1	1.29122e-05	SCM	hypothetical protein
Tnor_TRINITY_DN99_c0_g1_i1	1.29543e-05	surface	hypothetical protein
Tnor_TRINITY_DN22134_c0_g1_i1	1.32443e-05	SCM	hypothetical protein
Tnor_TRINITY_DN17085_c0_g1_i1	1.32759e-05	SCM	Family with sequence similarity 108, member
Tnor_TRINITY_DN3467_c0_g1_i1	1.32759e-05	SCM	geranyl diphosphate synthase
Tnor_TRINITY_DN18372_c0_g1_i1	1.33465e-05	surface	hypothetical protein
Tnor_TRINITY_DN23130_c0_g1_i1	1.33939e-05	SCM	Glycosyl hydrolases family 31
Tnor_TRINITY_DN6198_c0_g5_i1	1.34283e-05	SCM	hypothetical protein
Tnor_TRINITY_DN22361_c0_g1_i1	1.36318e-05	SCM	hypothetical protein
Tnor_TRINITY_DN1350_c0_g1_i1	1.36905e-05	surface	hypothetical protein
Tnor_TRINITY_DN3878_c0_g1_i1	1.37419e-05	surface	L-aspartate oxidase
Tnor_TRINITY_DN1586_c0_g2_i1	1.39468e-05	surface	calcium-dependent protein kinase
Tnor_TRINITY_DN23684_c0_g1_i1	1.39899e-05	SCM	hypothetical protein
Tnor_TRINITY_DN8506_c0_g2_i1	1.4338e-05	SCM	hypothetical protein
Tnor_TRINITY_DN8377_c0_g2_i1	1.4338e-05	SCM	DNA helicase
Tnor_TRINITY_DN6306_c0_g2_i1	1.45572e-05	surface	hypothetical protein
Tnor_TRINITY_DN7196_c0_g1_i1	1.46187e-05	surface	succinyltransferase component of 2-oxoglutarate dehydrogenase complex
Tnor_TRINITY_DN17152_c0_g1_i1	1.55019e-05	SCM	hypothetical protein
Tnor_TRINITY_DN8781_c0_g12_i1	1.56448e-05	SCM	hypothetical protein
Tnor_TRINITY_DN6155_c0_g6_i1	1.56448e-05	SCM	hypothetical protein
Tnor_TRINITY_DN12963_c0_g1_i1	1.56448e-05	SCM	hypothetical protein
Tnor_TRINITY_DN2110_c0_g1_i1	1.594e-05	SCM	hypothetical protein
Tnor_TRINITY_DN2048_c0_g1_i1	1.60738e-05	surface	Dihydroxy-acid dehydratase
Tnor_TRINITY_DN20676_c0_g1_i1	1.6081e-05	SCM	hypothetical protein
Tnor_TRINITY_DN10211_c0_g1_i1	1.62258e-05	SCM	saccharopine dehydrogenase
Tnor_TRINITY_DN5442_c0_g1_i1	1.62382e-05	SCM	hypothetical protein
Tnor_TRINITY_DN5442_c0_g3_i1	1.62382e-05	SCM	hypothetical protein
Tnor_TRINITY_DN5442_c0_g2_i1	1.62646e-05	SCM	hypothetical protein
Tnor_TRINITY_DN1532_c0_g1_i1	1.62929e-05	SCM	hypothetical protein
Tnor_TRINITY_DN7046_c2_g1_i2	1.65408e-05	SCM	hypothetical protein
Tnor_TRINITY_DN7259_c1_g1_i1	1.66406e-05	SCM	hypothetical protein
Tnor_TRINITY_DN14288_c0_g1_i1	1.66406e-05	surface	hypothetical protein
Tnor_TRINITY_DN20327_c0_g1_i1	1.68231e-05	SCM	Guanylate cyclase
Tnor_TRINITY_DN6004_c0_g2_i1	1.68231e-05	SCM	hypothetical protein
Tnor_TRINITY_DN8415_c0_g1_i1	1.69244e-05	SCM	Dehydrogenase
Tnor_TRINITY_DN7604_c0_g1_i1	1.70337e-05	surface	PI-PLC X domain-containing protein
Tnor_TRINITY_DN6294_c0_g1_i1	1.70337e-05	surface	Aminotransferase
Tnor_TRINITY_DN6650_c0_g4_i1	1.72185e-05	surface	cyanate lyase
Tnor_TRINITY_DN4768_c0_g2_i1	1.72185e-05	surface	hypothetical protein
Tnor_TRINITY_DN14947_c0_g1_i1	1.72403e-05	SCM	hypothetical protein
Tnor_TRINITY_DN8650_c0_g1_i3	1.73464e-05	surface	hypothetical protein
Tnor_TRINITY_DN5498_c0_g1_i4	1.74138e-05	SCM	transporter
Tnor_TRINITY_DN20172_c0_g1_i1	1.74138e-05	surface	Probable N6-adenine methyltransferase
Tnor_TRINITY_DN708_c0_g2_i1	1.74478e-05	SCM	hypothetical protein
Tnor_TRINITY_DN2133_c0_g2_i1	1.77219e-05	surface	hypothetical protein
Tnor_TRINITY_DN18494_c0_g1_i1	1.77494e-05	surface	hypothetical protein
Tnor_TRINITY_DN8204_c0_g1_i1	1.79535e-05	SCM	hypothetical protein
Tnor_TRINITY_DN10819_c0_g1_i1	1.80613e-05	SCM	Alpha/beta hydrolase
Tnor_TRINITY_DN7823_c1_g4_i1	1.82734e-05	SCM	hypothetical protein
Tnor_TRINITY_DN12218_c0_g1_i1	1.82734e-05	surface	udp-glucuronic acid decarboxylase
Tnor_TRINITY_DN7882_c0_g1_i1	1.84175e-05	SCM	hypothetical protein
Tnor_TRINITY_DN6435_c0_g2_i1	1.86871e-05	SCM	hypothetical protein
Tnor_TRINITY_DN6536_c0_g1_i1	1.90006e-05	surface	hypothetical protein
Tnor_TRINITY_DN7947_c0_g1_i1	1.91469e-05	SCM	acetolactate synthase
Tnor_TRINITY_DN20574_c0_g1_i1	1.91666e-05	SCM	hypothetical protein
Tnor_TRINITY_DN16877_c0_g1_i1	1.91917e-05	SCM	hypothetical protein
Tnor_TRINITY_DN8824_c0_g1_i1	1.96799e-05	surface	hypothetical protein
Tnor_TRINITY_DN5245_c0_g1_i1	2.09023e-05	surface	Mitochondrial carrier protein
Tnor_TRINITY_DN8212_c1_g1_i1	2.12323e-05	SCM	16 kDa proteolipid subunit
Tnor_TRINITY_DN20184_c0_g1_i1	2.14891e-05	surface	hypothetical protein
Tnor_TRINITY_DN11348_c0_g1_i1	2.16501e-05	SCM	hypothetical protein
Tnor_TRINITY_DN20629_c0_g1_i1	2.1889e-05	SCM	hypothetical protein
Tnor_TRINITY_DN8700_c13_g141_i1	2.1889e-05	surface	hypothetical protein
Tnor_TRINITY_DN8700_c13_g192_i1	2.18944e-05	surface	hypothetical protein
Tnor_TRINITY_DN24294_c0_g1_i1	2.24928e-05	SCM	hypothetical protein
Tnor_TRINITY_DN14230_c0_g1_i1	2.29541e-05	SCM	hypothetical protein
Tnor_TRINITY_DN16134_c0_g1_i1	2.30509e-05	surface	ribulose-phosphate 3-epimerase
Tnor_TRINITY_DN17843_c0_g1_i1	2.32456e-05	SCM	hypothetical protein
Tnor_TRINITY_DN23885_c0_g1_i1	2.33396e-05	SCM	Lipase (class 3)
Tnor_TRINITY_DN4912_c0_g1_i1	2.36639e-05	surface	Ribosomal protein
Tnor_TRINITY_DN1586_c0_g1_i1	2.36755e-05	surface	calcium-dependent protein kinase
Tnor_TRINITY_DN8700_c13_g98_i1	2.37288e-05	surface	hypothetical protein
Tnor_TRINITY_DN6174_c0_g1_i1	2.37458e-05	surface	hypothetical protein
Tnor_TRINITY_DN6531_c0_g2_i2	2.37458e-05	SCM	hypothetical protein
Tnor_TRINITY_DN18584_c0_g1_i1	2.37458e-05	surface	ribosomal protein L4
Tnor_TRINITY_DN719_c0_g1_i1	2.44032e-05	surface	Nitrilase family, member 2
Tnor_TRINITY_DN22891_c0_g1_i1	2.44361e-05	SCM	T-complex protein 11
Tnor_TRINITY_DN4773_c0_g2_i1	2.44361e-05	surface	elongation factor Ts
Tnor_TRINITY_DN22737_c0_g1_i1	2.44979e-05	SCM	hypothetical protein
Tnor_TRINITY_DN8356_c1_g6_i1	2.45819e-05	SCM	receptor-like protein kinase
Tnor_TRINITY_DN10953_c0_g1_i1	2.46331e-05	surface	Tic20-like protein
Tnor_TRINITY_DN3699_c0_g1_i1	2.46581e-05	surface	Solute carrier family 35
Tnor_TRINITY_DN3789_c0_g2_i1	2.46698e-05	SCM	Cell division cycle 16
Tnor_TRINITY_DN17436_c0_g1_i1	2.48649e-05	surface	carbohydrate derivative binding protein
Tnor_TRINITY_DN1582_c0_g2_i1	2.48649e-05	SCM	DNA excision repair protein ERCC-6-like
Tnor_TRINITY_DN8084_c0_g2_i1	2.48649e-05	SCM	hypothetical protein
Tnor_TRINITY_DN6020_c0_g1_i1	2.50633e-05	surface	protoporphyrinogen oxidase
Tnor_TRINITY_DN622_c0_g1_i1	2.50633e-05	SCM	hypothetical protein
Tnor_TRINITY_DN7421_c0_g2_i3	2.52964e-05	surface	hypothetical protein
Tnor_TRINITY_DN1125_c0_g1_i1	2.52964e-05	surface	ferredoxin--NADP+ reductase
Tnor_TRINITY_DN4310_c0_g2_i1	2.52964e-05	surface	Protein of unknown function (DUF819)
Tnor_TRINITY_DN7898_c0_g1_i1	2.58212e-05	surface	dimethylaniline monooxygenase
Tnor_TRINITY_DN5350_c0_g1_i1	2.59694e-05	surface	calcium-dependent protein kinase
Tnor_TRINITY_DN16872_c0_g1_i1	2.60738e-05	surface	cysteine synthase
Tnor_TRINITY_DN17272_c0_g1_i1	2.60738e-05	surface	RNA binding protein
Tnor_TRINITY_DN4409_c0_g1_i1	2.62905e-05	SCM	spermidine synthase
Tnor_TRINITY_DN9852_c0_g1_i1	2.6427e-05	surface	hypothetical protein
Tnor_TRINITY_DN1370_c0_g1_i1	2.66037e-05	SCM	hypothetical protein
Tnor_TRINITY_DN8948_c0_g1_i1	2.70904e-05	surface	Urea active transporter
Tnor_TRINITY_DN11234_c0_g1_i1	2.70934e-05	surface	hypothetical protein
Tnor_TRINITY_DN2441_c0_g2_i1	2.7178e-05	SCM	hypothetical protein
Tnor_TRINITY_DN9304_c0_g1_i1	2.73891e-05	SCM	acyltransferase-like protein
Tnor_TRINITY_DN11525_c0_g1_i1	2.75843e-05	SCM	hypothetical protein
Tnor_TRINITY_DN2213_c0_g1_i1	2.76372e-05	SCM	hypothetical protein
Tnor_TRINITY_DN719_c0_g2_i1	2.76872e-05	surface	Nitrilase family, member 2
Tnor_TRINITY_DN18444_c0_g1_i1	2.77782e-05	SCM	glycerol-3-phosphate acyltransferase
Tnor_TRINITY_DN5072_c0_g1_i1	2.78499e-05	SCM	ribokinase
Tnor_TRINITY_DN7118_c0_g43_i1	2.78499e-05	surface	ubiquitin
Tnor_TRINITY_DN14203_c0_g1_i1	2.79965e-05	SCM	hypothetical protein
Tnor_TRINITY_DN1916_c0_g2_i1	2.88855e-05	SCM	Inosine-5'-monophosphate dehydrogenase
Tnor_TRINITY_DN6952_c0_g1_i3	2.89266e-05	SCM	hypothetical protein
Tnor_TRINITY_DN16876_c0_g1_i1	2.93264e-05	SCM	hypothetical protein
Tnor_TRINITY_DN442_c0_g1_i1	2.95426e-05	surface	hypothetical protein
Tnor_TRINITY_DN12272_c0_g1_i1	2.97257e-05	SCM	Cyclin-dependent protein kinase
Tnor_TRINITY_DN9053_c0_g1_i1	2.98755e-05	surface	hypothetical protein
Tnor_TRINITY_DN8566_c0_g1_i1	2.99583e-05	surface	DNA gyrase subunit B
Tnor_TRINITY_DN16668_c0_g1_i1	3.00051e-05	SCM	hypothetical protein
Tnor_TRINITY_DN15286_c0_g1_i1	3.0052e-05	SCM	hypothetical protein
Tnor_TRINITY_DN19812_c0_g1_i1	3.02097e-05	SCM	hypothetical protein
Tnor_TRINITY_DN5287_c0_g1_i1	3.03906e-05	surface	hypothetical protein
Tnor_TRINITY_DN2967_c0_g1_i1	3.04648e-05	SCM	hypothetical protein
Tnor_TRINITY_DN16683_c0_g1_i1	3.05925e-05	surface	zeaxanthin epoxidase
Tnor_TRINITY_DN4887_c0_g3_i1	3.07562e-05	surface	3hydroxyisobutyrate dehydrogenase
Tnor_TRINITY_DN7118_c0_g84_i1	3.1009e-05	surface	ubiquitin
Tnor_TRINITY_DN8542_c1_g1_i1	3.10332e-05	SCM	S8 family serine peptidase
Tnor_TRINITY_DN608_c0_g2_i1	3.12193e-05	SCM	jumonji domain containing protein
Tnor_TRINITY_DN8325_c0_g2_i1	3.12701e-05	SCM	germin-like protein
Tnor_TRINITY_DN23747_c0_g1_i1	3.13957e-05	SCM	hypothetical protein
Tnor_TRINITY_DN5799_c0_g1_i1	3.13957e-05	surface	EamA-like transporter family
Tnor_TRINITY_DN3467_c0_g2_i1	3.14365e-05	SCM	geranyl diphosphate synthase
Tnor_TRINITY_DN3467_c0_g3_i1	3.14365e-05	SCM	geranyl diphosphate synthase
Tnor_TRINITY_DN23923_c0_g1_i1	3.14892e-05	SCM	Acidic repeat containing protein
Tnor_TRINITY_DN12184_c0_g1_i1	3.19295e-05	surface	hypothetical protein
Tnor_TRINITY_DN1244_c0_g1_i1	3.1998e-05	SCM	calcium-dependent protein kinase
Tnor_TRINITY_DN802_c0_g1_i1	3.24622e-05	SCM	hypothetical protein
Tnor_TRINITY_DN20304_c0_g1_i1	3.24622e-05	SCM	hypothetical protein
Tnor_TRINITY_DN17607_c0_g1_i1	3.28369e-05	SCM	hypothetical protein
Tnor_TRINITY_DN8169_c0_g21_i1	3.37913e-05	SCM	hypothetical protein
Tnor_TRINITY_DN9352_c0_g1_i1	3.4348e-05	surface	hypothetical protein
Tnor_TRINITY_DN1503_c0_g1_i1	3.45665e-05	surface	urease accessory protein
Tnor_TRINITY_DN14395_c0_g1_i1	3.48381e-05	surface	hypothetical protein
Tnor_TRINITY_DN5340_c0_g3_i1	3.52288e-05	surface	CoA-ligase
Tnor_TRINITY_DN4666_c0_g1_i1	3.5372e-05	SCM	replication factor c
Tnor_TRINITY_DN2032_c0_g1_i1	3.5381e-05	surface	hypothetical protein
Tnor_TRINITY_DN14655_c0_g1_i1	3.54649e-05	SCM	hypothetical protein
Tnor_TRINITY_DN5775_c0_g1_i1	3.58225e-05	SCM	hypothetical protein
Tnor_TRINITY_DN8560_c0_g1_i1	3.61704e-05	SCM	ABC transporter
Tnor_TRINITY_DN9321_c0_g1_i1	3.61704e-05	SCM	hypothetical protein
Tnor_TRINITY_DN23041_c0_g1_i1	3.62665e-05	SCM	hypothetical protein
Tnor_TRINITY_DN22662_c0_g1_i1	3.67848e-05	surface	Prolyl endopeptidase-like
Tnor_TRINITY_DN6393_c0_g1_i1	3.7062e-05	SCM	hypothetical protein
Tnor_TRINITY_DN8771_c0_g153_i1	3.75451e-05	SCM	hypothetical protein
Tnor_TRINITY_DN17167_c0_g1_i1	3.77545e-05	surface	prolyl-tRNA synthetase
Tnor_TRINITY_DN4679_c0_g1_i1	3.81972e-05	SCM	transcription factor
Tnor_TRINITY_DN3423_c0_g1_i1	3.82302e-05	surface	hypothetical protein
Tnor_TRINITY_DN7359_c0_g6_i1	3.8477e-05	SCM	hypothetical protein
Tnor_TRINITY_DN12451_c0_g1_i1	3.92435e-05	SCM	Dehydrogenase
Tnor_TRINITY_DN7012_c0_g1_i1	3.977e-05	SCM	transcription factor
Tnor_TRINITY_DN17785_c0_g1_i1	4.00716e-05	SCM	hypothetical protein
Tnor_TRINITY_DN8341_c1_g11_i1	4.02414e-05	surface	hypothetical protein
Tnor_TRINITY_DN7385_c0_g1_i1	4.13977e-05	SCM	hypothetical protein
Tnor_TRINITY_DN1931_c0_g1_i1	4.14209e-05	SCM	WD-40 repeat-containing protein
Tnor_TRINITY_DN15903_c0_g1_i1	4.19174e-05	surface	hypothetical protein
Tnor_TRINITY_DN3316_c0_g1_i1	4.24549e-05	SCM	AarF domain containing kinase
Tnor_TRINITY_DN8290_c1_g3_i1	4.30208e-05	SCM	hypothetical protein
Tnor_TRINITY_DN8048_c0_g1_i2	4.31443e-05	surface	chitinase
Tnor_TRINITY_DN23241_c0_g2_i1	4.36654e-05	SCM	transmembrane protein 184B
Tnor_TRINITY_DN4980_c1_g1_i1	4.36955e-05	SCM	hypothetical protein
Tnor_TRINITY_DN467_c0_g1_i1	4.46105e-05	SCM	hypothetical protein
Tnor_TRINITY_DN5998_c0_g1_i1	4.52365e-05	surface	ATP-dependent Clp protease, proteolytic subunit
Tnor_TRINITY_DN8169_c0_g15_i1	4.56346e-05	SCM	hypothetical protein
Tnor_TRINITY_DN6071_c0_g2_i1	4.59867e-05	SCM	Pentatricopeptide repeat-containing protein
Tnor_TRINITY_DN8275_c0_g2_i3	4.62858e-05	SCM	pyruvate carboxylase
Tnor_TRINITY_DN4379_c0_g3_i1	4.62858e-05	surface	PPIases accelerate the folding of proteins
Tnor_TRINITY_DN16620_c0_g1_i1	4.62858e-05	surface	CAAX prenyl protease
Tnor_TRINITY_DN4579_c0_g1_i1	4.62858e-05	surface	hypothetical protein
Tnor_TRINITY_DN7752_c0_g16_i1	4.63607e-05	SCM	hypothetical protein
Tnor_TRINITY_DN1049_c0_g1_i1	4.6404e-05	SCM	hypothetical protein
Tnor_TRINITY_DN7688_c0_g1_i1	4.70934e-05	SCM	fructose-bisphosphate aldolase
Tnor_TRINITY_DN4318_c0_g2_i2	4.72822e-05	SCM	hypothetical protein
Tnor_TRINITY_DN4310_c0_g1_i1	4.73214e-05	surface	Protein of unknown function (DUF819)
Tnor_TRINITY_DN789_c0_g2_i1	4.74766e-05	surface	hypothetical protein
Tnor_TRINITY_DN15125_c0_g1_i1	4.81175e-05	SCM	Solute carrier family 44 member
Tnor_TRINITY_DN2559_c0_g1_i1	4.82236e-05	SCM	hypothetical protein
Tnor_TRINITY_DN2391_c0_g1_i1	4.83525e-05	SCM	RING finger protein 13
Tnor_TRINITY_DN6921_c0_g1_i1	4.86469e-05	SCM	Farnesyl-diphosphate farnesyltransferase
Tnor_TRINITY_DN17453_c0_g1_i1	4.87734e-05	surface	Glutaminyl-trna synthetase
Tnor_TRINITY_DN19447_c0_g2_i1	4.90324e-05	SCM	hypothetical protein
Tnor_TRINITY_DN1144_c1_g1_i1	4.93124e-05	SCM	DNA primase
Tnor_TRINITY_DN24282_c0_g1_i1	4.93741e-05	SCM	hypothetical protein
Tnor_TRINITY_DN7606_c0_g1_i2	4.99403e-05	surface	citrate synthase
Tnor_TRINITY_DN2743_c0_g1_i1	5.02739e-05	SCM	ribosomal protein s6 kinase
Tnor_TRINITY_DN21351_c0_g1_i1	5.06668e-05	SCM	hypothetical protein
Tnor_TRINITY_DN6206_c0_g1_i1	5.10831e-05	surface	hypothetical protein
Tnor_TRINITY_DN6863_c0_g1_i2	5.26042e-05	surface	hypothetical protein
Tnor_TRINITY_DN6495_c0_g1_i1	5.3012e-05	SCM	RNA pseudouridylate synthase
Tnor_TRINITY_DN9561_c0_g1_i1	5.3397e-05	SCM	linoleoyl-CoA desaturase
Tnor_TRINITY_DN18721_c0_g1_i1	5.40196e-05	SCM	chromosome transmission fidelity protein 8 homolog
Tnor_TRINITY_DN18064_c0_g1_i1	5.40843e-05	surface	Glucosaminefructose-6-phosphate aminotransferase
Tnor_TRINITY_DN6289_c0_g2_i1	5.43051e-05	SCM	DNA polymerase
Tnor_TRINITY_DN3639_c0_g2_i1	5.43051e-05	surface	Serpin (serine protease inhibitor)
Tnor_TRINITY_DN1199_c0_g1_i1	5.43051e-05	SCM	Transcription factor
Tnor_TRINITY_DN2814_c0_g1_i1	5.45992e-05	surface	protease
Tnor_TRINITY_DN7118_c0_g68_i1	5.49557e-05	surface	ubiquitin
Tnor_TRINITY_DN14868_c0_g1_i1	5.50312e-05	SCM	hypothetical protein
Tnor_TRINITY_DN1651_c0_g1_i1	5.5829e-05	SCM	hypothetical protein
Tnor_TRINITY_DN206_c0_g1_i1	5.59951e-05	SCM	alpha/beta hydrolase
Tnor_TRINITY_DN3929_c0_g1_i1	5.81097e-05	SCM	hypothetical protein
Tnor_TRINITY_DN6972_c0_g2_i1	5.83099e-05	SCM	hypothetical protein
Tnor_TRINITY_DN5794_c0_g1_i1	5.88348e-05	surface	HI0933-like protein
Tnor_TRINITY_DN22570_c0_g1_i1	5.91637e-05	SCM	hypothetical protein
Tnor_TRINITY_DN4302_c0_g1_i1	5.91637e-05	SCM	Tesmin TSO1-like CXC domain containing protein
Tnor_TRINITY_DN11813_c0_g1_i1	5.91637e-05	SCM	hypothetical protein
Tnor_TRINITY_DN18707_c0_g1_i1	5.93069e-05	SCM	beta-catenin-like protein 1
Tnor_TRINITY_DN3353_c0_g1_i1	5.96589e-05	SCM	SPFH domain / Band 7 family
Tnor_TRINITY_DN22521_c0_g1_i1	5.9796e-05	SCM	DNA mismatch repair protein
Tnor_TRINITY_DN23241_c0_g1_i1	6.07772e-05	SCM	transmembrane protein 184B
Tnor_TRINITY_DN5056_c0_g1_i1	6.10867e-05	SCM	hypothetical protein
Tnor_TRINITY_DN18057_c0_g1_i1	6.16199e-05	SCM	hypothetical protein
Tnor_TRINITY_DN5723_c0_g1_i1	6.16998e-05	SCM	hypothetical protein
Tnor_TRINITY_DN7295_c3_g1_i1	6.19788e-05	SCM	hypothetical protein
Tnor_TRINITY_DN6619_c0_g2_i1	6.20168e-05	SCM	hypothetical protein
Tnor_TRINITY_DN15154_c0_g1_i1	6.20168e-05	SCM	transcription factor
Tnor_TRINITY_DN5769_c0_g1_i1	6.24612e-05	SCM	Large subunit GTPase 1
Tnor_TRINITY_DN17818_c0_g1_i1	6.33205e-05	surface	hypothetical protein
Tnor_TRINITY_DN5108_c0_g2_i1	6.33854e-05	SCM	glutathione Stransferase
Tnor_TRINITY_DN21931_c0_g1_i1	6.33854e-05	SCM	Programmed cell death protein 2, C-terminal putative domain
Tnor_TRINITY_DN13944_c0_g1_i1	6.35235e-05	surface	ATP-binding cassette, sub-family F
Tnor_TRINITY_DN10035_c0_g1_i1	6.35235e-05	SCM	hypothetical protein
Tnor_TRINITY_DN4495_c0_g2_i1	6.39321e-05	surface	hypothetical protein
Tnor_TRINITY_DN7118_c0_g71_i1	6.44569e-05	surface	ubiquitin
Tnor_TRINITY_DN2336_c0_g1_i1	6.45788e-05	surface	Dehydrogenase
Tnor_TRINITY_DN921_c0_g1_i1	6.4624e-05	SCM	Chlorophyll A-B binding protein
Tnor_TRINITY_DN8594_c0_g1_i2	6.53857e-05	surface	hypothetical protein
Tnor_TRINITY_DN1726_c0_g1_i1	6.54399e-05	SCM	hypothetical protein
Tnor_TRINITY_DN12415_c0_g1_i1	6.55598e-05	SCM	hypothetical protein
Tnor_TRINITY_DN5015_c0_g1_i1	6.55598e-05	SCM	endonuclease I
Tnor_TRINITY_DN20180_c0_g1_i1	6.55598e-05	SCM	Aldehyde dehydrogenase
Tnor_TRINITY_DN15318_c0_g1_i1	6.56834e-05	SCM	Udp-glucose 6-dehydrogenase
Tnor_TRINITY_DN1192_c0_g1_i1	6.59455e-05	SCM	importin subunit alpha
Tnor_TRINITY_DN4136_c0_g1_i1	6.64466e-05	SCM	copine family
Tnor_TRINITY_DN730_c0_g2_i1	6.67379e-05	surface	hypothetical protein
Tnor_TRINITY_DN7166_c0_g2_i1	6.71799e-05	surface	hypothetical protein
Tnor_TRINITY_DN7118_c0_g44_i1	6.73359e-05	surface	ubiquitin
Tnor_TRINITY_DN7862_c0_g1_i1	6.74948e-05	SCM	serine threonine-protein kinase
Tnor_TRINITY_DN3496_c0_g2_i1	6.81755e-05	SCM	ABC transporter
Tnor_TRINITY_DN14792_c0_g1_i1	6.926e-05	surface	hypothetical protein
Tnor_TRINITY_DN5257_c0_g1_i1	6.95372e-05	SCM	Chromodomain helicase DNA binding protein
Tnor_TRINITY_DN3781_c0_g1_i1	7.00315e-05	SCM	hypothetical protein
Tnor_TRINITY_DN8990_c0_g1_i1	7.00315e-05	SCM	hypothetical protein
Tnor_TRINITY_DN6921_c1_g1_i1	7.01956e-05	surface	copper induced cell-surface protein
Tnor_TRINITY_DN5664_c0_g2_i1	7.02493e-05	SCM	phosphoglycerate mutase
Tnor_TRINITY_DN7118_c0_g87_i1	7.04913e-05	surface	ubiquitin
Tnor_TRINITY_DN9486_c0_g1_i1	7.22981e-05	SCM	hypothetical protein
Tnor_TRINITY_DN14534_c0_g1_i1	7.30004e-05	surface	glutamate dehydrogenase
Tnor_TRINITY_DN6275_c0_g1_i1	7.30905e-05	SCM	Dual specificity phosphatase
Tnor_TRINITY_DN5340_c0_g1_i1	7.34403e-05	surface	CoA-ligase
Tnor_TRINITY_DN2133_c0_g1_i1	7.42047e-05	surface	hypothetical protein
Tnor_TRINITY_DN2788_c0_g1_i1	7.42825e-05	SCM	aggregation factor core protein MAFp3, isoform C
Tnor_TRINITY_DN22396_c0_g1_i1	7.46453e-05	SCM	hypothetical protein
Tnor_TRINITY_DN22559_c0_g1_i1	7.46453e-05	SCM	Chromatin assembly factor 1 subunit A
Tnor_TRINITY_DN3286_c0_g1_i1	7.4775e-05	surface	hypothetical protein
Tnor_TRINITY_DN17245_c0_g1_i1	7.51029e-05	SCM	Guanylate Cyclase
Tnor_TRINITY_DN7394_c0_g1_i1	7.5602e-05	SCM	Mitogen-activated protein kinase
Tnor_TRINITY_DN3732_c0_g2_i1	7.59589e-05	SCM	hypothetical protein
Tnor_TRINITY_DN8169_c0_g13_i1	7.63322e-05	SCM	hypothetical protein
Tnor_TRINITY_DN19724_c0_g1_i1	7.77962e-05	SCM	cyclin B
Tnor_TRINITY_DN25216_c0_g1_i1	7.82431e-05	SCM	hypothetical protein
Tnor_TRINITY_DN24109_c0_g1_i1	7.97061e-05	surface	chorismate synthase
Tnor_TRINITY_DN5604_c0_g2_i1	8.00271e-05	SCM	hypothetical protein
Tnor_TRINITY_DN3957_c0_g2_i1	8.04902e-05	surface	Dehydrogenase
Tnor_TRINITY_DN2999_c0_g1_i1	8.10778e-05	surface	domain-containing protein
Tnor_TRINITY_DN19564_c0_g1_i1	8.15241e-05	SCM	cyclin a
Tnor_TRINITY_DN10731_c0_g1_i1	8.15241e-05	SCM	hypothetical protein
Tnor_TRINITY_DN5612_c0_g1_i3	8.18841e-05	surface	aldo-keto oxidoreductase
Tnor_TRINITY_DN2750_c0_g2_i1	8.22905e-05	SCM	hypothetical protein
Tnor_TRINITY_DN8720_c1_g1_i2	8.22933e-05	SCM	hypothetical protein
Tnor_TRINITY_DN22374_c0_g1_i1	8.31339e-05	SCM	protein tyrosine phosphatase-like
Tnor_TRINITY_DN6503_c1_g1_i1	8.33869e-05	surface	Aldo/keto reductase
Tnor_TRINITY_DN3794_c1_g1_i1	8.34177e-05	surface	splicing factor
Tnor_TRINITY_DN11381_c0_g1_i1	8.34177e-05	surface	hypothetical protein
Tnor_TRINITY_DN14988_c0_g1_i1	8.35278e-05	surface	hypothetical protein
Tnor_TRINITY_DN4612_c0_g1_i1	8.35278e-05	surface	hypothetical protein
Tnor_TRINITY_DN15335_c0_g1_i1	8.57306e-05	surface	hypothetical protein
Tnor_TRINITY_DN2719_c0_g1_i1	8.59444e-05	surface	hypothetical protein
Tnor_TRINITY_DN20452_c0_g1_i1	8.636e-05	SCM	hypothetical protein
Tnor_TRINITY_DN6024_c1_g1_i1	8.66031e-05	SCM	hypothetical protein
Tnor_TRINITY_DN1677_c0_g1_i1	8.70846e-05	SCM	hypothetical protein
Tnor_TRINITY_DN4659_c0_g1_i1	8.72849e-05	SCM	Fucoxanthin chlorophyll a/c binding protein
Tnor_TRINITY_DN7097_c0_g1_i1	8.72849e-05	surface	Cyclophilin type peptidyl-prolyl cis-trans isomerase
Tnor_TRINITY_DN20125_c0_g1_i1	8.72849e-05	surface	hypothetical protein
Tnor_TRINITY_DN8768_c1_g1_i1	8.81886e-05	SCM	hypothetical protein
Tnor_TRINITY_DN5157_c0_g1_i1	8.98919e-05	surface	glucuronidase, beta
Tnor_TRINITY_DN4904_c0_g1_i1	9.00517e-05	SCM	DNA topoisomerase
Tnor_TRINITY_DN6581_c0_g1_i1	9.03838e-05	SCM	hypothetical protein
Tnor_TRINITY_DN627_c0_g1_i1	9.04035e-05	SCM	hypothetical protein
Tnor_TRINITY_DN15313_c0_g1_i1	9.05921e-05	SCM	hypothetical protein
Tnor_TRINITY_DN7368_c1_g1_i2	9.15763e-05	surface	Uncharacterized alpha/beta hydrolase domain (DUF2235)
Tnor_TRINITY_DN4822_c0_g1_i2	9.17206e-05	SCM	Plant PDR ABC transporter associated protein
Tnor_TRINITY_DN5604_c0_g1_i1	9.17887e-05	SCM	hypothetical protein
Tnor_TRINITY_DN2714_c0_g2_i1	9.18531e-05	SCM	hypothetical protein
Tnor_TRINITY_DN20778_c0_g1_i1	9.20008e-05	surface	peroxiredoxin
Tnor_TRINITY_DN7127_c1_g1_i1	9.22247e-05	SCM	hypothetical protein
Tnor_TRINITY_DN23190_c0_g1_i1	9.32642e-05	surface	Ammonium Transporter
Tnor_TRINITY_DN11702_c0_g1_i1	9.35007e-05	SCM	receptor-like protein kinase
Tnor_TRINITY_DN19463_c0_g1_i1	9.41345e-05	surface	pyridine nucleotide-disulphide oxidoreductase domain 2
Tnor_TRINITY_DN8288_c7_g227_i1	9.46971e-05	surface	hypothetical protein
Tnor_TRINITY_DN17278_c0_g1_i1	9.49016e-05	surface	hypothetical protein
Tnor_TRINITY_DN17202_c0_g1_i1	9.49016e-05	surface	alkaline phosphatase
Tnor_TRINITY_DN7219_c0_g1_i1	9.50996e-05	SCM	hypothetical protein
Tnor_TRINITY_DN3683_c0_g1_i1	9.56385e-05	SCM	DNA repair protein rad18
Tnor_TRINITY_DN3568_c0_g1_i1	9.62149e-05	surface	hypothetical protein
Tnor_TRINITY_DN6182_c0_g4_i1	9.66101e-05	SCM	hypothetical protein
Tnor_TRINITY_DN1687_c0_g1_i1	9.67185e-05	surface	ROK family protein
Tnor_TRINITY_DN6950_c0_g34_i1	9.67185e-05	SCM	hypothetical protein
Tnor_TRINITY_DN12112_c0_g1_i1	9.67565e-05	surface	Cystathionine
Tnor_TRINITY_DN23412_c0_g1_i1	9.79438e-05	surface	hypothetical protein
Tnor_TRINITY_DN6271_c0_g1_i1	9.91603e-05	SCM	DEAD/DEAH box helicase
Tnor_TRINITY_DN8473_c0_g1_i2	0.000102026	surface	chloroplast fatty acid transporter
Tnor_TRINITY_DN7364_c0_g2_i2	0.000102476	SCM	hypothetical protein
Tnor_TRINITY_DN8408_c0_g1_i1	0.000102907	SCM	hypothetical protein
Tnor_TRINITY_DN22296_c0_g1_i1	0.000103377	SCM	mannosidase, endo-alpha-like
Tnor_TRINITY_DN287_c0_g1_i1	0.000103396	SCM	Cytochrome p450
Tnor_TRINITY_DN8208_c0_g2_i1	0.000105163	SCM	hypothetical protein
Tnor_TRINITY_DN22820_c0_g1_i1	0.000105727	SCM	Chlorophyll A-B binding protein
Tnor_TRINITY_DN2192_c0_g1_i1	0.000105727	surface	monooxygenase, DBH-like 1
Tnor_TRINITY_DN11152_c0_g2_i1	0.000106114	SCM	triglyceride lipase
Tnor_TRINITY_DN785_c0_g1_i1	0.000106114	SCM	PaNtothenate Kinase
Tnor_TRINITY_DN8582_c5_g1_i1	0.000106114	surface	hypothetical protein
Tnor_TRINITY_DN15782_c0_g1_i1	0.000106348	SCM	epimerase dehydratase
Tnor_TRINITY_DN14214_c0_g1_i1	0.000107007	SCM	Dehydrogenase E1 component
Tnor_TRINITY_DN1971_c0_g1_i1	0.00010726	SCM	thimet oligopeptidase
Tnor_TRINITY_DN11234_c1_g1_i1	0.000107294	SCM	Fucoxanthin chlorophyll a/c binding protein
Tnor_TRINITY_DN12761_c0_g1_i1	0.000108474	SCM	Beta-lactamase
Tnor_TRINITY_DN22604_c0_g1_i1	0.000108948	surface	hypothetical protein
Tnor_TRINITY_DN8700_c14_g1_i1	0.000109309	SCM	hypothetical protein
Tnor_TRINITY_DN1841_c0_g2_i1	0.000109596	surface	Carboxypeptidase
Tnor_TRINITY_DN8249_c2_g1_i1	0.000110628	SCM	hypothetical protein
Tnor_TRINITY_DN11176_c0_g1_i1	0.000110719	surface	ATP GTP binding protein
Tnor_TRINITY_DN22720_c0_g1_i1	0.000111801	SCM	WAX2 C-terminal domain
Tnor_TRINITY_DN7118_c0_g109_i1	0.000112006	surface	ubiquitin
Tnor_TRINITY_DN1172_c0_g1_i1	0.000112006	surface	cysteine synthase
Tnor_TRINITY_DN3098_c0_g1_i1	0.000113672	SCM	Serine repeat antigen
Tnor_TRINITY_DN8442_c0_g1_i1	0.000113672	SCM	hypothetical protein
Tnor_TRINITY_DN4768_c0_g1_i1	0.000113966	surface	chloroplast fatty acid transporter
Tnor_TRINITY_DN5242_c0_g1_i1	0.000114655	surface	hypothetical protein
Tnor_TRINITY_DN9520_c0_g1_i1	0.000114655	surface	hypothetical protein
Tnor_TRINITY_DN10162_c0_g1_i1	0.000115302	surface	Amidohydrolase
Tnor_TRINITY_DN22823_c0_g1_i1	0.000116657	SCM	hypothetical protein
Tnor_TRINITY_DN13820_c0_g1_i1	0.00011733	surface	hypothetical protein
Tnor_TRINITY_DN11743_c0_g1_i1	0.000117626	SCM	hypothetical protein
Tnor_TRINITY_DN6076_c0_g1_i1	0.000118238	SCM	hypothetical protein
Tnor_TRINITY_DN8813_c0_g1_i1	0.000118238	SCM	hypothetical protein
Tnor_TRINITY_DN22625_c0_g1_i1	0.000119625	surface	2-isopropylmalate synthase
Tnor_TRINITY_DN7576_c0_g8_i1	0.000119814	surface	hypothetical protein
Tnor_TRINITY_DN8606_c0_g1_i1	0.000120763	surface	hypothetical protein
Tnor_TRINITY_DN17007_c0_g1_i1	0.000121666	SCM	hypothetical protein
Tnor_TRINITY_DN3019_c0_g1_i1	0.000121666	SCM	Thioredoxin
Tnor_TRINITY_DN5709_c0_g1_i1	0.000122523	SCM	hypothetical protein
Tnor_TRINITY_DN19563_c0_g1_i1	0.000124658	surface	Galactokinase
Tnor_TRINITY_DN14890_c0_g1_i1	0.00012664	surface	hypothetical protein
Tnor_TRINITY_DN12787_c0_g1_i1	0.000127835	SCM	ferritin
Tnor_TRINITY_DN8771_c0_g106_i1	0.000127903	SCM	hypothetical protein
Tnor_TRINITY_DN20488_c0_g1_i1	0.000127903	SCM	hypothetical protein
Tnor_TRINITY_DN236_c0_g1_i1	0.000127981	SCM	elongation factor 3
Tnor_TRINITY_DN9125_c0_g1_i1	0.000128076	SCM	hypothetical protein
Tnor_TRINITY_DN5536_c0_g2_i1	0.000128416	SCM	hypothetical protein
Tnor_TRINITY_DN6626_c1_g8_i1	0.000129483	surface	hypothetical protein
Tnor_TRINITY_DN2710_c0_g2_i1	0.000130043	surface	Fumarate hydratase
Tnor_TRINITY_DN23529_c0_g1_i1	0.000130954	SCM	hypothetical protein
Tnor_TRINITY_DN8771_c0_g3_i1	0.000131258	SCM	hypothetical protein
Tnor_TRINITY_DN16666_c0_g1_i1	0.000131258	SCM	peroxidase
Tnor_TRINITY_DN2337_c0_g1_i1	0.000132329	surface	Protein of unknown function (DUF493)
Tnor_TRINITY_DN18990_c0_g1_i1	0.000132542	SCM	hypothetical protein
Tnor_TRINITY_DN447_c0_g2_i1	0.000132544	surface	hypothetical protein
Tnor_TRINITY_DN337_c0_g1_i1	0.000132652	SCM	hypothetical protein
Tnor_TRINITY_DN552_c0_g1_i1	0.00013351	SCM	CTD (Carboxy-terminal domain, RNA polymerase II, polypeptide A) small
Tnor_TRINITY_DN17414_c0_g1_i1	0.000134075	SCM	hypothetical protein
Tnor_TRINITY_DN8290_c1_g4_i1	0.000135853	SCM	hypothetical protein
Tnor_TRINITY_DN8962_c0_g1_i1	0.000135853	SCM	hypothetical protein
Tnor_TRINITY_DN23332_c0_g1_i1	0.000137132	surface	Udp-glucose 6-dehydrogenase
Tnor_TRINITY_DN13826_c0_g1_i1	0.000138029	surface	hypothetical protein
Tnor_TRINITY_DN252_c0_g1_i1	0.000138711	SCM	hypothetical protein
Tnor_TRINITY_DN1651_c0_g2_i1	0.000139406	SCM	hypothetical protein
Tnor_TRINITY_DN14098_c0_g1_i1	0.000140777	SCM	hypothetical protein
Tnor_TRINITY_DN14199_c0_g1_i1	0.000140798	surface	ATP-binding cassette, sub-family B (MDR TAP)
Tnor_TRINITY_DN11399_c0_g1_i1	0.00014082	surface	phosphatidylethanolamine-binding protein
Tnor_TRINITY_DN17325_c0_g1_i1	0.000141372	surface	ribonucleotide reductase
Tnor_TRINITY_DN5683_c1_g2_i1	0.000145859	SCM	Chlorophyll A-B binding protein
Tnor_TRINITY_DN6174_c0_g6_i1	0.000145859	surface	hypothetical protein
Tnor_TRINITY_DN6174_c0_g7_i1	0.000145859	surface	hypothetical protein
Tnor_TRINITY_DN3781_c0_g3_i1	0.000145935	SCM	hypothetical protein
Tnor_TRINITY_DN11634_c0_g1_i1	0.00014648	SCM	hypothetical protein
Tnor_TRINITY_DN10967_c0_g1_i1	0.000146597	surface	Violaxanthin deepoxidase
Tnor_TRINITY_DN18900_c0_g1_i1	0.000147604	SCM	hypothetical protein
Tnor_TRINITY_DN5835_c0_g1_i1	0.000147604	surface	hypothetical protein
Tnor_TRINITY_DN4680_c0_g1_i1	0.000148329	SCM	hypothetical protein
Tnor_TRINITY_DN12848_c0_g1_i1	0.000148979	SCM	Halo-acid dehalogenase-like hydrolase
Tnor_TRINITY_DN423_c0_g1_i1	0.000148981	SCM	hypothetical protein
Tnor_TRINITY_DN11145_c0_g1_i1	0.000149749	surface	mitochondrial inner membrane protein
Tnor_TRINITY_DN9465_c0_g1_i1	0.000150626	surface	isoleucyltRNA synthetase
Tnor_TRINITY_DN374_c0_g3_i1	0.000151061	surface	Uncharacterized alpha/beta hydrolase domain (DUF2235)
Tnor_TRINITY_DN19518_c0_g1_i1	0.000152032	SCM	Zinc finger, CCHC domain containing protein
Tnor_TRINITY_DN2587_c0_g1_i1	0.000152156	SCM	Cystathionine
Tnor_TRINITY_DN6306_c0_g1_i1	0.000152156	surface	hypothetical protein
Tnor_TRINITY_DN2630_c0_g1_i1	0.000152156	surface	hypothetical protein
Tnor_TRINITY_DN3929_c0_g2_i1	0.000152217	SCM	hypothetical protein
Tnor_TRINITY_DN188_c0_g1_i1	0.000153754	SCM	hypothetical protein
Tnor_TRINITY_DN3835_c0_g1_i1	0.000153754	SCM	HSF-type DNA-binding protein
Tnor_TRINITY_DN8694_c0_g1_i2	0.000153931	surface	hypothetical protein
Tnor_TRINITY_DN8923_c0_g1_i1	0.000154672	SCM	high mobility group protein
Tnor_TRINITY_DN7349_c0_g1_i1	0.000154672	surface	hypothetical protein
Tnor_TRINITY_DN4495_c0_g1_i1	0.000154672	surface	hypothetical protein
Tnor_TRINITY_DN13995_c0_g1_i1	0.000157308	SCM	hypothetical protein
Tnor_TRINITY_DN7166_c0_g1_i1	0.00015734	surface	hypothetical protein
Tnor_TRINITY_DN15121_c0_g1_i1	0.000157719	surface	Ankyrin Repeat protein
Tnor_TRINITY_DN3823_c0_g1_i1	0.00016035	SCM	hypothetical protein
Tnor_TRINITY_DN17796_c0_g1_i1	0.00016035	SCM	Acyl-CoA synthetase long-chain family member
Tnor_TRINITY_DN8781_c0_g2_i1	0.000161423	SCM	hypothetical protein
Tnor_TRINITY_DN24477_c0_g1_i1	0.00016214	surface	hypothetical protein
Tnor_TRINITY_DN20338_c0_g1_i1	0.000162313	SCM	hypothetical protein
Tnor_TRINITY_DN14493_c0_g1_i1	0.000162686	SCM	Nudix hydrolase
Tnor_TRINITY_DN1892_c0_g2_i1	0.000164728	SCM	mitochondrial carrier protein
Tnor_TRINITY_DN6858_c0_g1_i1	0.000165441	SCM	Hydroxyacyl-CoA dehydrogenase 3-ketoacyl-CoA thiolase enoyl-CoA hydratase (Trifunctional protein), alpha subunit
Tnor_TRINITY_DN8007_c0_g1_i1	0.000166749	SCM	L-Lactate permease
Tnor_TRINITY_DN20154_c0_g1_i1	0.000171602	SCM	hypothetical protein
Tnor_TRINITY_DN1269_c0_g1_i1	0.000171602	SCM	hypothetical protein
Tnor_TRINITY_DN19552_c0_g1_i1	0.000172497	SCM	hypothetical protein
Tnor_TRINITY_DN271_c0_g1_i1	0.000174568	surface	Flavodoxin
Tnor_TRINITY_DN5257_c0_g2_i1	0.000174568	SCM	Chromodomain helicase DNA binding protein
Tnor_TRINITY_DN20251_c0_g1_i1	0.000175431	SCM	hypothetical protein
Tnor_TRINITY_DN22519_c0_g1_i2	0.000177652	SCM	Dehydrogenase
Tnor_TRINITY_DN4110_c0_g1_i1	0.000177652	surface	Glutamate synthase
Tnor_TRINITY_DN1878_c0_g1_i1	0.000177664	SCM	hypothetical protein
Tnor_TRINITY_DN7559_c0_g1_i1	0.000177664	SCM	hypothetical protein
Tnor_TRINITY_DN5356_c0_g1_i1	0.000179491	SCM	Lipase class 3 family protein
Tnor_TRINITY_DN8734_c0_g18_i1	0.00018098	surface	gdp-d-mannose 4,6-dehydratase
Tnor_TRINITY_DN11167_c0_g1_i1	0.000182399	surface	hypothetical protein
Tnor_TRINITY_DN6228_c0_g1_i1	0.000183262	surface	bifunctional purine biosynthesis protein
Tnor_TRINITY_DN3073_c0_g1_i1	0.00018334	SCM	hypothetical protein
Tnor_TRINITY_DN602_c0_g1_i1	0.00018586	SCM	hypothetical protein
Tnor_TRINITY_DN8229_c0_g3_i1	0.000186177	SCM	hypothetical protein
Tnor_TRINITY_DN10007_c0_g1_i1	0.000186662	SCM	hypothetical protein
Tnor_TRINITY_DN2799_c0_g1_i1	0.000187124	SCM	hypothetical protein
Tnor_TRINITY_DN3689_c0_g1_i1	0.000190567	SCM	hypothetical protein
Tnor_TRINITY_DN8739_c0_g7_i1	0.000190567	SCM	hypothetical protein
Tnor_TRINITY_DN1024_c0_g1_i1	0.000191772	surface	hypothetical protein
Tnor_TRINITY_DN1519_c0_g1_i1	0.000192897	SCM	UPF0047 protein
Tnor_TRINITY_DN1154_c0_g1_i1	0.000193973	SCM	hypothetical protein
Tnor_TRINITY_DN22280_c0_g1_i1	0.000194903	SCM	hypothetical protein
Tnor_TRINITY_DN20292_c0_g1_i1	0.000195593	surface	sorting nexin
Tnor_TRINITY_DN416_c0_g1_i1	0.000195973	surface	hypothetical protein
Tnor_TRINITY_DN24006_c0_g1_i1	0.000195973	SCM	hypothetical protein
Tnor_TRINITY_DN15795_c0_g1_i1	0.000197815	surface	Fucoxanthin chlorophyll a/c binding protein
Tnor_TRINITY_DN2560_c0_g1_i1	0.00019843	surface	Ribosomal protein S14
Tnor_TRINITY_DN6127_c0_g2_i1	0.000199212	SCM	hypothetical protein
Tnor_TRINITY_DN8723_c0_g6_i2	0.000199832	SCM	hypothetical protein
Tnor_TRINITY_DN16625_c0_g1_i1	0.000200213	SCM	hypothetical protein
Tnor_TRINITY_DN10153_c0_g1_i1	0.000200334	SCM	hypothetical protein
Tnor_TRINITY_DN5299_c0_g1_i1	0.000200404	SCM	aureochrome 4
Tnor_TRINITY_DN11522_c0_g1_i1	0.000202709	surface	ankyrin repeat protein
Tnor_TRINITY_DN5505_c0_g2_i1	0.000204106	SCM	hypothetical protein
Tnor_TRINITY_DN896_c0_g2_i1	0.000208968	surface	hypothetical protein
Tnor_TRINITY_DN8444_c0_g1_i1	0.00021085	SCM	hypothetical protein
Tnor_TRINITY_DN5346_c1_g3_i1	0.00021085	surface	hypothetical protein
Tnor_TRINITY_DN8829_c0_g1_i1	0.000210925	surface	DNA-binding protein Hu
Tnor_TRINITY_DN6142_c0_g2_i1	0.000212262	SCM	Lipase (class 3)
Tnor_TRINITY_DN3781_c0_g2_i1	0.000213253	SCM	hypothetical protein
Tnor_TRINITY_DN10626_c0_g1_i1	0.000214001	SCM	hypothetical protein
Tnor_TRINITY_DN4286_c0_g1_i2	0.00021566	surface	hypothetical protein
Tnor_TRINITY_DN8603_c2_g2_i2	0.000217226	SCM	Chlorophyll A-B binding protein
Tnor_TRINITY_DN2799_c0_g2_i1	0.000217383	SCM	hypothetical protein
Tnor_TRINITY_DN5493_c0_g1_i1	0.000218134	surface	glycerol-3-phosphate dehydrogenase
Tnor_TRINITY_DN4127_c0_g2_i1	0.000218547	surface	Solute carrier family 2 (Facilitated glucose transporter) member
Tnor_TRINITY_DN1385_c0_g2_i1	0.000219289	SCM	Leucine rich repeat N-terminal domain
Tnor_TRINITY_DN1223_c0_g1_i1	0.000219289	SCM	hypothetical protein
Tnor_TRINITY_DN16767_c0_g1_i1	0.000219289	SCM	cyclin a
Tnor_TRINITY_DN6782_c0_g1_i1	0.000219289	SCM	hypothetical protein
Tnor_TRINITY_DN6292_c0_g1_i1	0.00021948	surface	hypothetical protein
Tnor_TRINITY_DN6793_c0_g2_i1	0.000220354	SCM	hypothetical protein
Tnor_TRINITY_DN5536_c0_g3_i1	0.000220354	SCM	hypothetical protein
Tnor_TRINITY_DN23865_c0_g1_i1	0.000224168	surface	hypothetical protein
Tnor_TRINITY_DN11334_c0_g1_i1	0.000224168	surface	heat shock protein
Tnor_TRINITY_DN4944_c0_g3_i1	0.000224735	SCM	hypothetical protein
Tnor_TRINITY_DN684_c0_g2_i1	0.000225101	SCM	Yippee-like
Tnor_TRINITY_DN508_c0_g1_i1	0.000225332	SCM	calcium-dependent protein kinase
Tnor_TRINITY_DN8341_c1_g71_i1	0.000225675	surface	hypothetical protein
Tnor_TRINITY_DN17276_c0_g1_i1	0.000226152	SCM	hypothetical protein
Tnor_TRINITY_DN22431_c0_g1_i1	0.000228028	SCM	hypothetical protein
Tnor_TRINITY_DN25126_c0_g1_i1	0.000230031	surface	hypothetical protein
Tnor_TRINITY_DN3392_c0_g2_i1	0.000230031	SCM	hypothetical protein
Tnor_TRINITY_DN3560_c0_g1_i1	0.000230571	SCM	hypothetical protein
Tnor_TRINITY_DN7395_c0_g1_i2	0.00023113	SCM	hypothetical protein
Tnor_TRINITY_DN14159_c0_g1_i1	0.000231754	surface	hypothetical protein
Tnor_TRINITY_DN5277_c1_g2_i1	0.000231766	SCM	prolyl 4-hydroxylase
Tnor_TRINITY_DN2791_c0_g2_i1	0.000233478	surface	Kinesin family member
Tnor_TRINITY_DN5776_c0_g1_i2	0.000236791	SCM	trehalose 6-phosphate synthase/phosphatase
Tnor_TRINITY_DN11043_c0_g1_i1	0.000236791	SCM	hypothetical protein
Tnor_TRINITY_DN11279_c0_g1_i1	0.000239886	SCM	hypothetical protein
Tnor_TRINITY_DN17076_c0_g1_i1	0.000240383	SCM	Inorganic pyrophosphatase
Tnor_TRINITY_DN2834_c0_g1_i1	0.000243371	surface	peptidase
Tnor_TRINITY_DN2048_c0_g2_i1	0.000245907	surface	Dihydroxy-acid dehydratase
Tnor_TRINITY_DN14291_c0_g1_i1	0.000246034	surface	Pyruvate dehydrogenase
Tnor_TRINITY_DN17145_c0_g1_i1	0.000246083	surface	hypothetical protein
Tnor_TRINITY_DN16615_c0_g1_i1	0.000246083	surface	hypothetical protein
Tnor_TRINITY_DN924_c0_g2_i1	0.000246464	surface	lipoate protein ligase
Tnor_TRINITY_DN8672_c0_g4_i4	0.000247788	surface	hypothetical protein
Tnor_TRINITY_DN9784_c0_g1_i1	0.000251778	SCM	hypothetical protein
Tnor_TRINITY_DN8345_c2_g1_i1	0.000251864	SCM	heterogeneous nuclear ribonucleoprotein
Tnor_TRINITY_DN3582_c0_g1_i1	0.000252546	SCM	beta glucan synthesis associated protein
Tnor_TRINITY_DN7274_c0_g3_i1	0.000254561	surface	TB2/DP1, HVA22 family protein
Tnor_TRINITY_DN3042_c0_g1_i1	0.000255119	surface	hypothetical protein
Tnor_TRINITY_DN4302_c0_g2_i1	0.000259448	SCM	Tesmin TSO1-like CXC domain containing protein
Tnor_TRINITY_DN14221_c0_g1_i1	0.000259626	SCM	hypothetical protein
Tnor_TRINITY_DN5888_c0_g1_i1	0.000260704	SCM	hypothetical protein
Tnor_TRINITY_DN13968_c0_g1_i1	0.000265033	SCM	Fatty acid desaturase
Tnor_TRINITY_DN8700_c13_g143_i1	0.000267978	SCM	hypothetical protein
Tnor_TRINITY_DN7752_c0_g27_i1	0.000267978	SCM	hypothetical protein
Tnor_TRINITY_DN5105_c0_g2_i1	0.000267978	SCM	hypothetical protein
Tnor_TRINITY_DN17487_c0_g1_i1	0.000268091	SCM	DnaJ domain
Tnor_TRINITY_DN4708_c0_g1_i1	0.000268294	SCM	hypothetical protein
Tnor_TRINITY_DN6127_c0_g3_i1	0.000268317	SCM	hypothetical protein
Tnor_TRINITY_DN8423_c0_g2_i3	0.000268317	SCM	Major facilitator superfamily
Tnor_TRINITY_DN8557_c0_g6_i1	0.0002697	surface	hypothetical protein
Tnor_TRINITY_DN8832_c0_g1_i1	0.000271271	SCM	serine incorporator
Tnor_TRINITY_DN5209_c0_g3_i1	0.000272487	SCM	hypothetical protein
Tnor_TRINITY_DN4705_c0_g1_i1	0.000273131	SCM	hypothetical protein
Tnor_TRINITY_DN8383_c0_g2_i1	0.000273806	surface	hypothetical protein
Tnor_TRINITY_DN14856_c0_g1_i1	0.000274017	SCM	hypothetical protein
Tnor_TRINITY_DN6182_c0_g2_i1	0.000274167	SCM	hypothetical protein
Tnor_TRINITY_DN616_c0_g1_i1	0.000274792	surface	hypothetical protein
Tnor_TRINITY_DN11291_c0_g1_i1	0.0002755	surface	alpha subunit
Tnor_TRINITY_DN23611_c0_g1_i1	0.00027601	SCM	hypothetical protein
Tnor_TRINITY_DN9981_c0_g1_i1	0.00027601	SCM	hypothetical protein
Tnor_TRINITY_DN1475_c0_g2_i1	0.000276567	surface	hypothetical protein
Tnor_TRINITY_DN6854_c0_g2_i1	0.000277061	surface	pyrophosphorylase
Tnor_TRINITY_DN1543_c0_g1_i1	0.000280063	SCM	hypothetical protein
Tnor_TRINITY_DN6465_c0_g1_i1	0.000280395	SCM	hypothetical protein
Tnor_TRINITY_DN4957_c0_g2_i1	0.000281549	SCM	hypothetical protein
Tnor_TRINITY_DN874_c0_g1_i1	0.000281865	surface	hypothetical protein
Tnor_TRINITY_DN16915_c0_g1_i1	0.000282207	surface	isoleucyltRNA synthetase
Tnor_TRINITY_DN7118_c0_g47_i1	0.000282646	surface	ubiquitin
Tnor_TRINITY_DN24111_c0_g1_i1	0.000287175	SCM	hypothetical protein
Tnor_TRINITY_DN22517_c0_g1_i1	0.000287175	surface	hypothetical protein
Tnor_TRINITY_DN19772_c0_g1_i1	0.00028847	surface	phosphoserine phosphatase
Tnor_TRINITY_DN11711_c0_g1_i1	0.000289323	SCM	Cytochrome
Tnor_TRINITY_DN188_c0_g2_i1	0.000292689	SCM	hypothetical protein
Tnor_TRINITY_DN3876_c0_g1_i1	0.000298607	SCM	structural maintenance of chromosomes protein
Tnor_TRINITY_DN3225_c0_g1_i1	0.000299684	SCM	hypothetical protein
Tnor_TRINITY_DN20302_c0_g1_i1	0.000300554	SCM	ribonucleoside-diphosphate reductase
Tnor_TRINITY_DN15379_c0_g1_i1	0.00030139	SCM	Ankyrin Repeat protein
Tnor_TRINITY_DN23313_c0_g1_i1	0.000307471	surface	hypothetical protein
Tnor_TRINITY_DN5209_c0_g2_i1	0.000309372	SCM	hypothetical protein
Tnor_TRINITY_DN24343_c0_g1_i1	0.000309902	surface	Lipase (class 3)
Tnor_TRINITY_DN16837_c0_g1_i1	0.000310886	surface	hypothetical protein
Tnor_TRINITY_DN1892_c0_g1_i1	0.00031507	SCM	hypothetical protein
Tnor_TRINITY_DN7176_c0_g1_i1	0.000316483	surface	hypothetical protein
Tnor_TRINITY_DN18038_c0_g1_i1	0.000316483	SCM	hypothetical protein
Tnor_TRINITY_DN6950_c0_g26_i1	0.000316483	SCM	hypothetical protein
Tnor_TRINITY_DN2113_c0_g1_i1	0.000318677	SCM	alcohol dehydrogenase
Tnor_TRINITY_DN3860_c0_g1_i1	0.000318677	SCM	hypothetical protein
Tnor_TRINITY_DN3639_c0_g1_i1	0.000320804	surface	Serpin (serine protease inhibitor)
Tnor_TRINITY_DN8395_c0_g1_i1	0.000324523	SCM	hypothetical protein
Tnor_TRINITY_DN7118_c0_g37_i1	0.000326086	surface	ubiquitin
Tnor_TRINITY_DN981_c0_g1_i1	0.000328968	SCM	hypothetical protein
Tnor_TRINITY_DN20913_c0_g1_i1	0.000329423	SCM	hypothetical protein
Tnor_TRINITY_DN2710_c0_g1_i1	0.000331518	surface	Fumarate hydratase
Tnor_TRINITY_DN7718_c0_g1_i1	0.00033198	SCM	hypothetical protein
Tnor_TRINITY_DN11102_c0_g1_i1	0.000332273	SCM	HSF-type DNA-binding protein
Tnor_TRINITY_DN206_c0_g2_i1	0.000332882	SCM	alpha/beta hydrolase
Tnor_TRINITY_DN13205_c0_g1_i1	0.000333747	surface	hypothetical protein
Tnor_TRINITY_DN17374_c0_g1_i1	0.000333747	surface	hypothetical protein
Tnor_TRINITY_DN5225_c0_g1_i2	0.000335723	surface	Triose-phosphate isomerase
Tnor_TRINITY_DN8455_c0_g1_i1	0.000335723	surface	hypothetical protein
Tnor_TRINITY_DN22607_c0_g1_i1	0.000335824	surface	hypothetical protein
Tnor_TRINITY_DN9223_c0_g1_i1	0.000336398	surface	hypothetical protein
Tnor_TRINITY_DN16964_c0_g1_i1	0.000336744	surface	hypothetical protein
Tnor_TRINITY_DN24171_c0_g1_i1	0.00033989	SCM	hypothetical protein
Tnor_TRINITY_DN7123_c0_g1_i1	0.00034004	surface	ornithine aminotransferase
Tnor_TRINITY_DN7118_c0_g93_i1	0.000340781	surface	ubiquitin
Tnor_TRINITY_DN1572_c0_g1_i1	0.000342214	SCM	(RNA) helicase
Tnor_TRINITY_DN8401_c0_g24_i1	0.00034513	surface	Chlorophyll A-B binding protein
Tnor_TRINITY_DN3404_c0_g2_i1	0.000345574	surface	hypothetical protein
Tnor_TRINITY_DN7745_c0_g1_i1	0.000346602	surface	peptidase
Tnor_TRINITY_DN8450_c0_g1_i1	0.000352445	surface	hypothetical protein
Tnor_TRINITY_DN3881_c0_g1_i2	0.000353285	SCM	Lipase (class 3)
Tnor_TRINITY_DN4734_c0_g1_i1	0.000353288	SCM	williams Beuren syndrome chromosome region
Tnor_TRINITY_DN6271_c0_g2_i1	0.000353288	SCM	DEAD/DEAH box helicase
Tnor_TRINITY_DN17252_c0_g1_i1	0.000353288	SCM	hypothetical protein
Tnor_TRINITY_DN18390_c0_g1_i1	0.000353288	SCM	hypothetical protein
Tnor_TRINITY_DN6981_c1_g2_i1	0.00035359	surface	Aminoacyl tRNA synthetase complex-interacting multifunctional protein 1
Tnor_TRINITY_DN7031_c0_g2_i1	0.000353747	surface	hypothetical protein
Tnor_TRINITY_DN4111_c0_g1_i1	0.000355894	SCM	hypothetical protein
Tnor_TRINITY_DN9221_c0_g1_i1	0.00036027	SCM	hypothetical protein
Tnor_TRINITY_DN22288_c0_g1_i1	0.000360704	SCM	hypothetical protein
Tnor_TRINITY_DN23931_c0_g1_i1	0.000363515	SCM	hypothetical protein
Tnor_TRINITY_DN2672_c0_g1_i1	0.000363685	SCM	hypothetical protein
Tnor_TRINITY_DN17042_c0_g1_i1	0.000367914	SCM	S-adenosyl-L-methionine-dependent methyltransferase
Tnor_TRINITY_DN6950_c0_g41_i1	0.000374674	SCM	hypothetical protein
Tnor_TRINITY_DN9296_c0_g1_i1	0.000376972	SCM	Origin recognition complex subunit
Tnor_TRINITY_DN9250_c0_g1_i1	0.000376997	SCM	hypothetical protein
Tnor_TRINITY_DN8557_c0_g5_i1	0.000378323	surface	hypothetical protein
Tnor_TRINITY_DN24372_c0_g1_i1	0.000379588	SCM	Cell cycle regulatory protein
Tnor_TRINITY_DN8771_c0_g86_i1	0.000380735	SCM	hypothetical protein
Tnor_TRINITY_DN7414_c0_g1_i1	0.000381448	SCM	cysteine synthase
Tnor_TRINITY_DN1172_c0_g2_i1	0.000382108	surface	cysteine synthase
Tnor_TRINITY_DN19492_c0_g1_i1	0.000384416	surface	heme-binding-like protein
Tnor_TRINITY_DN7118_c0_g92_i1	0.000388546	surface	ubiquitin
Tnor_TRINITY_DN8222_c3_g10_i1	0.000390051	SCM	hypothetical protein
Tnor_TRINITY_DN13811_c0_g1_i1	0.000391464	SCM	hypothetical protein
Tnor_TRINITY_DN7118_c0_g11_i1	0.000392113	surface	ubiquitin
Tnor_TRINITY_DN8785_c0_g1_i1	0.000394399	surface	heat shock protein
Tnor_TRINITY_DN2732_c0_g2_i1	0.000394767	SCM	ribonuclease HII
Tnor_TRINITY_DN3046_c0_g2_i1	0.000394856	surface	Peptidyl-prolyl cis-trans isomerase
Tnor_TRINITY_DN4705_c0_g3_i1	0.000402041	SCM	hypothetical protein
Tnor_TRINITY_DN4057_c0_g2_i1	0.000405503	SCM	Major facilitator superfamily domain containing 8
Tnor_TRINITY_DN7105_c0_g1_i1	0.000408849	SCM	UTP--glucose-1-phosphate uridylyltransferase
Tnor_TRINITY_DN9814_c0_g1_i1	0.000410284	SCM	hypothetical protein
Tnor_TRINITY_DN22394_c0_g1_i1	0.000416405	SCM	Sterol 24-c-methyltransferase
Tnor_TRINITY_DN9679_c0_g1_i1	0.000416405	SCM	hypothetical protein
Tnor_TRINITY_DN7118_c0_g46_i1	0.000419539	surface	ubiquitin
Tnor_TRINITY_DN18183_c0_g1_i1	0.000421577	SCM	hypothetical protein
Tnor_TRINITY_DN3638_c0_g2_i1	0.000421577	surface	Guanylate cyclase
Tnor_TRINITY_DN8764_c0_g8_i1	0.000423135	SCM	hypothetical protein
Tnor_TRINITY_DN2560_c0_g2_i1	0.000424212	surface	Ribosomal protein S14
Tnor_TRINITY_DN7118_c0_g75_i1	0.000424212	surface	polyubiquitin
Tnor_TRINITY_DN23495_c0_g1_i1	0.000424312	SCM	hypothetical protein
Tnor_TRINITY_DN23424_c0_g1_i1	0.000424357	SCM	Mate efflux family protein
Tnor_TRINITY_DN5311_c0_g1_i1	0.000425528	surface	fumarate reductase
Tnor_TRINITY_DN18194_c0_g1_i1	0.000425676	surface	hypothetical protein
Tnor_TRINITY_DN3129_c0_g2_i1	0.00043133	SCM	hypothetical protein
Tnor_TRINITY_DN589_c0_g2_i1	0.000432149	SCM	heat shock factor binding protein
Tnor_TRINITY_DN14213_c0_g1_i1	0.000432149	SCM	kinase-like protein
Tnor_TRINITY_DN14201_c0_g1_i1	0.000434968	SCM	hypothetical protein
Tnor_TRINITY_DN1241_c0_g1_i1	0.000437566	SCM	ATP-binding cassette, subfamily F (GCN20), member 1
Tnor_TRINITY_DN12252_c0_g1_i1	0.000437566	surface	hypothetical protein
Tnor_TRINITY_DN2421_c0_g1_i1	0.000438071	SCM	Dual specificity phosphatase
Tnor_TRINITY_DN7050_c0_g1_i1	0.000438071	SCM	hypothetical protein
Tnor_TRINITY_DN8602_c0_g2_i1	0.000439892	surface	hypothetical protein
Tnor_TRINITY_DN9461_c0_g1_i1	0.000440437	SCM	hypothetical protein
Tnor_TRINITY_DN23351_c0_g1_i1	0.000442043	surface	hypothetical protein
Tnor_TRINITY_DN6043_c0_g1_i2	0.000444794	SCM	TBC1 domain family member
Tnor_TRINITY_DN2361_c0_g2_i1	0.000446629	SCM	hypothetical protein
Tnor_TRINITY_DN12971_c0_g1_i1	0.000452385	SCM	HSF-type DNA-binding protein
Tnor_TRINITY_DN7244_c0_g1_i1	0.000453498	surface	hypothetical protein
Tnor_TRINITY_DN13815_c0_g1_i1	0.000458248	SCM	cytosolic Ca2+-dependent cysteine protease
Tnor_TRINITY_DN11135_c0_g1_i1	0.000459838	SCM	extra spindle pole bodies homolog 1
Tnor_TRINITY_DN7118_c0_g77_i1	0.000459861	surface	ubiquitin
Tnor_TRINITY_DN19986_c0_g1_i1	0.00046048	surface	Valyl-trna synthetase
Tnor_TRINITY_DN9838_c0_g1_i1	0.00046048	SCM	hypothetical protein
Tnor_TRINITY_DN22886_c0_g1_i1	0.000460647	SCM	Protein of unknown function (DUF1625)
Tnor_TRINITY_DN15449_c0_g1_i1	0.000460833	surface	Protein of unknown function (DUF2499)
Tnor_TRINITY_DN17274_c0_g1_i1	0.000461225	surface	hypothetical protein
Tnor_TRINITY_DN1368_c0_g1_i1	0.000461225	SCM	PPIC-type PPIASE domain
Tnor_TRINITY_DN18677_c0_g1_i1	0.000461225	surface	hypothetical protein
Tnor_TRINITY_DN4956_c0_g1_i1	0.000464024	surface	extended synaptotagmin-like protein
Tnor_TRINITY_DN5019_c0_g2_i1	0.000466777	SCM	CUGBP, Elav-like family member
Tnor_TRINITY_DN17794_c0_g1_i1	0.000467563	surface	lipoate protein ligase
Tnor_TRINITY_DN4029_c0_g1_i1	0.000470955	SCM	hypothetical protein
Tnor_TRINITY_DN730_c0_g1_i1	0.000471053	surface	hypothetical protein
Tnor_TRINITY_DN1860_c0_g1_i1	0.000471053	SCM	ABC transporter
Tnor_TRINITY_DN123_c0_g1_i1	0.000471199	surface	hypothetical protein
Tnor_TRINITY_DN14244_c0_g1_i1	0.000474751	SCM	ornithine decarboxylase
Tnor_TRINITY_DN1162_c0_g1_i1	0.000475516	SCM	Histone deacetylase
Tnor_TRINITY_DN20114_c0_g1_i1	0.000475559	SCM	BCCT family transporter
Tnor_TRINITY_DN6368_c0_g1_i2	0.000475559	surface	amyotrophic lateral sclerosis 2 protein
Tnor_TRINITY_DN8690_c1_g20_i1	0.000480833	SCM	hypothetical protein
Tnor_TRINITY_DN6467_c0_g1_i1	0.000481039	surface	udp-glucuronic acid decarboxylase
Tnor_TRINITY_DN285_c0_g1_i1	0.000482533	surface	5'-nucleotidase
Tnor_TRINITY_DN8500_c0_g2_i3	0.000485278	surface	formamidase
Tnor_TRINITY_DN20466_c0_g1_i1	0.000487464	surface	adenylate cyclase 10 (soluble)
Tnor_TRINITY_DN23833_c0_g1_i1	0.000487609	SCM	hypothetical protein
Tnor_TRINITY_DN7892_c0_g1_i1	0.000490076	SCM	hypothetical protein
Tnor_TRINITY_DN8758_c0_g1_i1	0.000492086	surface	non-ribosomal peptide synthetase
Tnor_TRINITY_DN22340_c0_g1_i1	0.000492472	SCM	hypothetical protein
Tnor_TRINITY_DN16059_c0_g1_i1	0.000496388	SCM	hypothetical protein
Tnor_TRINITY_DN20015_c0_g1_i1	0.000497965	SCM	hypothetical protein
Tnor_TRINITY_DN18747_c0_g1_i1	0.000500571	surface	hypothetical protein
Tnor_TRINITY_DN2571_c0_g1_i1	0.000504632	SCM	hypothetical protein
Tnor_TRINITY_DN7118_c0_g6_i1	0.000509223	surface	ubiquitin
Tnor_TRINITY_DN7118_c0_g78_i1	0.000509897	surface	ubiquitin
Tnor_TRINITY_DN7118_c0_g122_i1	0.000509897	surface	ubiquitin
Tnor_TRINITY_DN5658_c0_g1_i1	0.000511038	SCM	hypothetical protein
Tnor_TRINITY_DN8476_c0_g6_i1	0.000511795	surface	hypothetical protein
Tnor_TRINITY_DN19096_c0_g1_i1	0.000512247	SCM	hypothetical protein
Tnor_TRINITY_DN7177_c0_g2_i1	0.000513553	surface	hypothetical protein
Tnor_TRINITY_DN2063_c0_g1_i1	0.000514086	surface	hypothetical protein
Tnor_TRINITY_DN1351_c0_g1_i1	0.000516526	SCM	hypothetical protein
Tnor_TRINITY_DN8775_c1_g1_i3	0.000521079	SCM	Integrin alpha beta-propellor repeat protein
Tnor_TRINITY_DN21379_c0_g1_i1	0.000523693	surface	X-linked retinitis pigmentosa GTPase regulator
Tnor_TRINITY_DN20438_c0_g1_i1	0.000524295	surface	ATP phosphoribosyltransferase
Tnor_TRINITY_DN8796_c0_g2_i1	0.000524295	surface	hypothetical protein
Tnor_TRINITY_DN3424_c0_g1_i1	0.000524295	surface	hypothetical protein
Tnor_TRINITY_DN4110_c0_g2_i1	0.000525041	surface	Glutamate synthase
Tnor_TRINITY_DN8675_c0_g1_i1	0.000525583	surface	GCN1 general control of amino-acid synthesis 1-like
Tnor_TRINITY_DN589_c0_g1_i1	0.000527367	SCM	heat shock factor binding protein
Tnor_TRINITY_DN22771_c0_g1_i1	0.000531389	surface	alpha/beta knot
Tnor_TRINITY_DN19846_c0_g1_i1	0.000534908	SCM	Chlorophyll A-B binding protein
Tnor_TRINITY_DN8288_c7_g515_i1	0.000535965	surface	hypothetical protein
Tnor_TRINITY_DN1788_c0_g1_i1	0.000537036	SCM	acetyl-CoA acyltransferase 2
Tnor_TRINITY_DN5277_c1_g1_i1	0.000539179	SCM	prolyl 4-hydroxylase
Tnor_TRINITY_DN2732_c0_g1_i1	0.000540735	SCM	ribonuclease HII
Tnor_TRINITY_DN9480_c0_g1_i1	0.000542884	surface	hypothetical protein
Tnor_TRINITY_DN8518_c0_g1_i1	0.000542884	SCM	hypothetical protein
Tnor_TRINITY_DN6024_c0_g1_i1	0.000542884	SCM	F-box LRR-repeat protein
Tnor_TRINITY_DN6149_c0_g4_i1	0.000542884	SCM	receptor-like protein
Tnor_TRINITY_DN9330_c0_g1_i1	0.000548178	surface	asparagine synthetase
Tnor_TRINITY_DN11028_c0_g1_i1	0.000549741	surface	Dehydrogenase
Tnor_TRINITY_DN23749_c0_g1_i1	0.000555493	SCM	hypothetical protein
Tnor_TRINITY_DN6947_c0_g2_i1	0.000555677	SCM	hypothetical protein
Tnor_TRINITY_DN11948_c0_g1_i1	0.000556891	surface	Major facilitator superfamily domain containing
Tnor_TRINITY_DN7120_c0_g2_i1	0.000557091	SCM	hypothetical protein
Tnor_TRINITY_DN581_c0_g1_i1	0.000564206	SCM	hypothetical protein
Tnor_TRINITY_DN21890_c0_g1_i1	0.000564512	SCM	hypothetical protein
Tnor_TRINITY_DN447_c0_g1_i1	0.000566063	surface	hypothetical protein
Tnor_TRINITY_DN8489_c0_g1_i1	0.000568325	SCM	hypothetical protein
Tnor_TRINITY_DN7106_c0_g1_i1	0.000571058	SCM	helicase
Tnor_TRINITY_DN14563_c0_g1_i1	0.000571412	surface	CobW domain-containing protein
Tnor_TRINITY_DN14918_c0_g1_i1	0.000577052	SCM	hypothetical protein
Tnor_TRINITY_DN14815_c0_g1_i1	0.000577627	surface	hypothetical protein
Tnor_TRINITY_DN9680_c0_g1_i1	0.00057786	SCM	hypothetical protein
Tnor_TRINITY_DN4990_c0_g1_i1	0.00057934	SCM	hypothetical protein
Tnor_TRINITY_DN15000_c0_g1_i1	0.000580031	SCM	hypothetical protein
Tnor_TRINITY_DN3150_c0_g1_i1	0.000580476	surface	FAD binding domain
Tnor_TRINITY_DN3912_c0_g1_i1	0.000583111	surface	hypothetical protein
Tnor_TRINITY_DN11085_c0_g1_i1	0.000585793	SCM	hypothetical protein
Tnor_TRINITY_DN12035_c0_g1_i1	0.000585829	SCM	hypothetical protein
Tnor_TRINITY_DN2034_c0_g2_i1	0.000588557	SCM	Protein of unknown function (DUF1517)
Tnor_TRINITY_DN966_c0_g1_i1	0.000588557	SCM	Calcineurin-like phosphoesterase
Tnor_TRINITY_DN4316_c0_g1_i1	0.00058915	SCM	thylakoid lumenal 15 kDa protein
Tnor_TRINITY_DN7828_c0_g1_i10	0.000592379	SCM	hypothetical protein
Tnor_TRINITY_DN2940_c0_g1_i1	0.000592898	SCM	nudC domain containing
Tnor_TRINITY_DN8573_c0_g7_i1	0.000593257	surface	geranyl-geranyl reductase
Tnor_TRINITY_DN4650_c0_g1_i1	0.0005996	surface	hypothetical protein
Tnor_TRINITY_DN14216_c0_g1_i1	0.000602531	surface	hypothetical protein
Tnor_TRINITY_DN2931_c0_g1_i1	0.000603505	SCM	hypothetical protein
Tnor_TRINITY_DN22829_c0_g1_i1	0.000603505	surface	hypothetical protein
Tnor_TRINITY_DN20322_c0_g1_i1	0.000604979	SCM	Elongation factor
Tnor_TRINITY_DN20245_c0_g1_i1	0.000612104	surface	Heat shock protein
Tnor_TRINITY_DN16680_c0_g1_i1	0.000615355	surface	phospho-2-dehydro-3-deoxyheptonate aldolase
Tnor_TRINITY_DN5615_c0_g1_i3	0.000617799	surface	DnaJ (Hsp40) homolog subfamily C member
Tnor_TRINITY_DN16879_c0_g1_i1	0.000620879	SCM	Thiamine pyrophosphate enzyme, C-terminal TPP binding domain
Tnor_TRINITY_DN1819_c0_g2_i1	0.000620879	SCM	hypothetical protein
Tnor_TRINITY_DN5118_c0_g2_i1	0.000622103	SCM	SDA1 domain containing 1
Tnor_TRINITY_DN11228_c0_g1_i1	0.000624374	SCM	hypothetical protein
Tnor_TRINITY_DN4945_c0_g1_i1	0.000627903	SCM	glyceraldehyde3phosphate dehydrogenase
Tnor_TRINITY_DN15534_c0_g1_i1	0.000627903	SCM	hypothetical protein
Tnor_TRINITY_DN2352_c0_g2_i1	0.000637877	surface	hypothetical protein
Tnor_TRINITY_DN14649_c0_g1_i1	0.000639016	surface	hypothetical protein
Tnor_TRINITY_DN4821_c0_g1_i1	0.000640607	SCM	myb dna binding protein transcription factor-like protein
Tnor_TRINITY_DN19426_c0_g2_i1	0.000643165	surface	hypothetical protein
Tnor_TRINITY_DN13972_c0_g1_i1	0.000647388	SCM	ER membrane protein complex subunit 4
Tnor_TRINITY_DN18306_c0_g1_i1	0.000647388	SCM	hypothetical protein
Tnor_TRINITY_DN10010_c0_g1_i1	0.000647388	surface	hypothetical protein
Tnor_TRINITY_DN18802_c0_g1_i1	0.000650002	SCM	hypothetical protein
Tnor_TRINITY_DN3968_c0_g3_i1	0.000650002	surface	hypothetical protein
Tnor_TRINITY_DN6746_c0_g2_i1	0.000650644	surface	hypothetical protein
Tnor_TRINITY_DN21369_c0_g1_i1	0.000658199	surface	hypothetical protein
Tnor_TRINITY_DN20431_c0_g1_i1	0.000658263	surface	ubiquitin
Tnor_TRINITY_DN7967_c0_g1_i1	0.000658263	SCM	Fanconi anemia complementation group d2
Tnor_TRINITY_DN9166_c0_g1_i1	0.000658263	SCM	HSF-type DNA-binding protein
Tnor_TRINITY_DN5582_c0_g1_i1	0.000658551	SCM	Chromodomain helicase DNA binding protein
Tnor_TRINITY_DN23582_c0_g1_i1	0.000658873	surface	Nitrate transporter
Tnor_TRINITY_DN7343_c0_g1_i3	0.000664281	SCM	ser thr protein phosphatase family protein
Tnor_TRINITY_DN22831_c0_g1_i1	0.000669479	surface	GTP-binding protein
Tnor_TRINITY_DN19840_c0_g1_i1	0.000671104	SCM	hypothetical protein
Tnor_TRINITY_DN7852_c1_g1_i1	0.000672289	SCM	solute carrier family 10 (sodium bile acid cotransporter family), member 7
Tnor_TRINITY_DN595_c0_g1_i1	0.000673556	surface	Glyoxal reductase
Tnor_TRINITY_DN14545_c0_g1_i1	0.000677854	SCM	UPF0187 protein
Tnor_TRINITY_DN1865_c0_g2_i1	0.000679674	SCM	solute carrier family 26
Tnor_TRINITY_DN8359_c0_g1_i1	0.00068613	SCM	conserved hypothetical protein
Tnor_TRINITY_DN11754_c0_g1_i1	0.00068613	SCM	hypothetical protein
Tnor_TRINITY_DN13141_c0_g1_i1	0.00068613	surface	Acyl-CoA synthetase long-chain family member
Tnor_TRINITY_DN3683_c0_g2_i1	0.000686366	SCM	RAD18 homolog
Tnor_TRINITY_DN814_c0_g2_i1	0.000687632	SCM	hypothetical protein
Tnor_TRINITY_DN10998_c0_g1_i1	0.000687881	SCM	hypothetical protein
Tnor_TRINITY_DN5292_c0_g1_i1	0.000687881	SCM	hypothetical protein
Tnor_TRINITY_DN443_c0_g2_i1	0.000687881	SCM	hypothetical protein
Tnor_TRINITY_DN8764_c0_g3_i1	0.000689875	SCM	60S ribosome subunit biogenesis protein NIP7
Tnor_TRINITY_DN2025_c2_g1_i1	0.00069123	SCM	hypothetical protein
Tnor_TRINITY_DN22881_c0_g1_i1	0.000691961	surface	solute carrier family 35 member
Tnor_TRINITY_DN8590_c0_g1_i2	0.000691961	SCM	ABC transporter
Tnor_TRINITY_DN21118_c0_g1_i1	0.000691961	surface	hypothetical protein
Tnor_TRINITY_DN5582_c0_g2_i1	0.000692947	SCM	Chromodomain helicase DNA binding protein
Tnor_TRINITY_DN13855_c0_g1_i1	0.000695166	surface	hypothetical protein
Tnor_TRINITY_DN4146_c0_g2_i1	0.000703191	SCM	hypothetical protein
Tnor_TRINITY_DN7752_c0_g26_i1	0.00070611	SCM	hypothetical protein
Tnor_TRINITY_DN68_c0_g1_i1	0.000710315	surface	Major Facilitator Superfamily
Tnor_TRINITY_DN13352_c0_g2_i1	0.000717173	SCM	hypothetical protein
Tnor_TRINITY_DN1805_c0_g1_i1	0.000717472	SCM	Acyl-transferase
Tnor_TRINITY_DN8573_c0_g10_i1	0.000724956	surface	geranyl-geranyl reductase
Tnor_TRINITY_DN3616_c0_g1_i1	0.00073277	surface	general transcription factor IIH polypeptide 5
Tnor_TRINITY_DN11260_c0_g1_i1	0.00073452	surface	adenylyltransferase and sulfurtransferase
Tnor_TRINITY_DN14350_c0_g1_i1	0.000736281	SCM	hypothetical protein
Tnor_TRINITY_DN14928_c0_g1_i1	0.000740496	surface	Rossmann fold oxidoreductase
Tnor_TRINITY_DN1726_c1_g1_i1	0.00074137	SCM	Histidine kinase
Tnor_TRINITY_DN8516_c0_g25_i1	0.000742689	SCM	hypothetical protein
Tnor_TRINITY_DN166_c0_g2_i1	0.000746282	SCM	e2F-associated phosphoprotein
Tnor_TRINITY_DN7914_c0_g2_i1	0.000749115	SCM	ABC transporter
Tnor_TRINITY_DN4754_c0_g3_i1	0.000749115	surface	Solute carrier family 2 (Facilitated glucose transporter) member
Tnor_TRINITY_DN8573_c0_g14_i1	0.000757317	surface	geranyl-geranyl reductase
Tnor_TRINITY_DN6366_c0_g3_i1	0.000757317	SCM	hypothetical protein
Tnor_TRINITY_DN2791_c0_g1_i1	0.000757317	surface	Kinesin family member
Tnor_TRINITY_DN625_c0_g2_i1	0.000757528	SCM	Lipase (class 3)
Tnor_TRINITY_DN7473_c0_g1_i1	0.000759603	SCM	hypothetical protein
Tnor_TRINITY_DN8700_c13_g42_i1	0.000759672	SCM	hypothetical protein
Tnor_TRINITY_DN11246_c0_g1_i1	0.00076244	surface	hypothetical protein
Tnor_TRINITY_DN7699_c0_g1_i1	0.000766969	SCM	Patatin-like
Tnor_TRINITY_DN23037_c0_g1_i1	0.00076862	surface	hypothetical protein
Tnor_TRINITY_DN8573_c0_g2_i1	0.000769719	surface	geranyl-geranyl reductase
Tnor_TRINITY_DN9381_c0_g1_i1	0.000771077	SCM	hypothetical protein
Tnor_TRINITY_DN19569_c0_g1_i1	0.000774623	surface	mRNA capping enzyme, beta chain
Tnor_TRINITY_DN3213_c0_g2_i1	0.000774623	SCM	hypothetical protein
Tnor_TRINITY_DN18929_c0_g1_i1	0.000785072	SCM	hypothetical protein
Tnor_TRINITY_DN8573_c0_g1_i1	0.000786124	surface	geranyl-geranyl reductase
Tnor_TRINITY_DN1188_c0_g1_i1	0.000788069	SCM	hypothetical protein
Tnor_TRINITY_DN13996_c0_g1_i1	0.000790516	SCM	DNA replication complex GINS protein psf2
Tnor_TRINITY_DN14059_c0_g1_i1	0.000803018	surface	Thioredoxin
Tnor_TRINITY_DN22293_c0_g1_i1	0.000803018	surface	hypothetical protein
Tnor_TRINITY_DN19625_c0_g1_i1	0.000807153	surface	hypothetical protein
Tnor_TRINITY_DN4518_c0_g1_i1	0.000808618	surface	FAD dependent oxidoreductase
Tnor_TRINITY_DN11084_c0_g1_i1	0.00081288	SCM	protein phosphatase, Mg2 Mn2 dependent
Tnor_TRINITY_DN1559_c0_g1_i1	0.000813495	SCM	hypothetical protein
Tnor_TRINITY_DN929_c0_g2_i1	0.000821777	SCM	Desulfoferrodoxin
Tnor_TRINITY_DN8700_c13_g2_i1	0.000822012	SCM	hypothetical protein
Tnor_TRINITY_DN19441_c0_g1_i1	0.000822012	SCM	dna polymerase delta
Tnor_TRINITY_DN8700_c13_g69_i1	0.000824786	SCM	hypothetical protein
Tnor_TRINITY_DN8700_c13_g186_i1	0.000824786	SCM	hypothetical protein
Tnor_TRINITY_DN7331_c0_g4_i1	0.000826152	surface	protease
Tnor_TRINITY_DN10079_c0_g1_i1	0.000826397	surface	transcription factor
Tnor_TRINITY_DN1860_c0_g2_i1	0.000827161	SCM	ABC transporter
Tnor_TRINITY_DN8700_c13_g17_i1	0.000828201	SCM	hypothetical protein
Tnor_TRINITY_DN8700_c13_g110_i1	0.000831889	SCM	hypothetical protein
Tnor_TRINITY_DN318_c0_g1_i1	0.000831889	SCM	deaminase
Tnor_TRINITY_DN20064_c0_g1_i1	0.000833502	SCM	Endo-1,3(4)-Beta-Glucanase
Tnor_TRINITY_DN8700_c13_g135_i1	0.000834176	SCM	hypothetical protein
Tnor_TRINITY_DN7989_c0_g1_i1	0.000845688	SCM	mitochondrial substrate carrier family protein
Tnor_TRINITY_DN166_c0_g1_i1	0.000846908	SCM	e2F-associated phosphoprotein
Tnor_TRINITY_DN20065_c0_g1_i1	0.000853271	surface	Translational activator of mitochondrially encoded cytochrome c oxidase I
Tnor_TRINITY_DN899_c0_g1_i1	0.000855647	SCM	family with sequence similarity 210, member B
Tnor_TRINITY_DN8796_c0_g1_i1	0.000855647	surface	hypothetical protein
Tnor_TRINITY_DN17758_c0_g1_i1	0.000862679	surface	hypothetical protein
Tnor_TRINITY_DN8764_c0_g4_i1	0.00086629	SCM	60S ribosome subunit biogenesis protein NIP7
Tnor_TRINITY_DN1947_c0_g1_i1	0.00086703	surface	Dehydrogenase
Tnor_TRINITY_DN22308_c0_g1_i1	0.000883813	SCM	Chitin binding Peritrophin-A domain
Tnor_TRINITY_DN4569_c0_g1_i1	0.000883813	SCM	delta(24(24))-sterol reductase
Tnor_TRINITY_DN21484_c0_g1_i1	0.000890452	surface	Protein disulfide isomerase
Tnor_TRINITY_DN20830_c0_g1_i1	0.000901996	SCM	hypothetical protein
Tnor_TRINITY_DN5079_c1_g2_i1	0.000902077	SCM	hypothetical protein
Tnor_TRINITY_DN17408_c0_g1_i1	0.000903074	surface	methionine aminopeptidase
Tnor_TRINITY_DN20357_c0_g1_i1	0.000910878	SCM	hypothetical protein
Tnor_TRINITY_DN1351_c0_g2_i1	0.000915495	SCM	hypothetical protein
Tnor_TRINITY_DN889_c0_g1_i1	0.000921581	surface	hypothetical protein
Tnor_TRINITY_DN4506_c0_g1_i1	0.000923895	SCM	hypothetical protein
Tnor_TRINITY_DN6402_c0_g1_i2	0.000923895	SCM	hypothetical protein
Tnor_TRINITY_DN13826_c0_g2_i1	0.000924728	surface	hypothetical protein
Tnor_TRINITY_DN273_c0_g1_i1	0.000927012	SCM	splicing factor (U2AF)
Tnor_TRINITY_DN19663_c0_g1_i1	0.000933085	SCM	FHA domain
Tnor_TRINITY_DN8573_c0_g18_i1	0.000935939	surface	geranyl-geranyl reductase
Tnor_TRINITY_DN9660_c0_g2_i1	0.000942689	SCM	Domain of unknown function (DUF303)
Tnor_TRINITY_DN8567_c0_g3_i5	0.000944477	SCM	hypothetical protein
Tnor_TRINITY_DN11544_c0_g1_i1	0.000945226	surface	phosphoglycerate mutase
Tnor_TRINITY_DN8700_c13_g38_i1	0.000948286	SCM	hypothetical protein
Tnor_TRINITY_DN7379_c0_g2_i1	0.000951256	SCM	myosin, heavy chain
Tnor_TRINITY_DN1385_c0_g1_i1	0.000956088	SCM	Leucine rich repeat N-terminal domain
Tnor_TRINITY_DN8094_c0_g1_i1	0.00096141	SCM	Guanylate cyclase
Tnor_TRINITY_DN23295_c0_g1_i1	0.00096141	SCM	hypothetical protein
Tnor_TRINITY_DN7417_c0_g1_i1	0.000968714	SCM	Potassium voltage-gated channel, subfamily H (Eag-related), member
Tnor_TRINITY_DN4268_c0_g1_i1	0.000968714	surface	hypothetical protein
Tnor_TRINITY_DN11149_c0_g1_i1	0.000976343	surface	hypothetical protein
Tnor_TRINITY_DN17569_c0_g1_i1	0.000984136	SCM	transmembrane protein 41A
Tnor_TRINITY_DN3876_c0_g2_i1	0.000984196	SCM	structural maintenance of chromosomes protein
Tnor_TRINITY_DN3802_c0_g1_i1	0.000988556	SCM	Fucoxanthin chlorophyll a/c binding protein
Tnor_TRINITY_DN1465_c0_g1_i1	0.00098892	surface	TVP38/TMEM64 family protein
Tnor_TRINITY_DN5893_c0_g2_i1	0.000989439	surface	hypothetical protein
Tnor_TRINITY_DN6762_c0_g2_i1	0.00098982	surface	hypothetical protein
Tnor_TRINITY_DN8700_c13_g200_i1	0.000990799	SCM	hypothetical protein
Tnor_TRINITY_DN2911_c0_g1_i1	0.000994278	SCM	WD repeat and HMG-box DNA binding protein 1
Tnor_TRINITY_DN17722_c0_g1_i1	0.000998729	SCM	hypothetical protein
Tnor_TRINITY_DN11669_c0_g1_i1	0.00100046	surface	hypothetical protein
Tnor_TRINITY_DN8826_c0_g1_i1	0.00100093	SCM	hypothetical protein
Tnor_TRINITY_DN8708_c0_g8_i2	0.00100517	SCM	hypothetical protein
Tnor_TRINITY_DN4828_c0_g1_i1	0.00100517	SCM	hypothetical protein
Tnor_TRINITY_DN4096_c0_g1_i1	0.00100644	surface	hypothetical protein
Tnor_TRINITY_DN5210_c0_g2_i1	0.00100662	SCM	hypothetical protein
Tnor_TRINITY_DN5112_c0_g1_i1	0.00100869	SCM	atp-dependent rna helicase
Tnor_TRINITY_DN5937_c1_g1_i1	0.00100996	SCM	finger protein
Tnor_TRINITY_DN11029_c0_g1_i1	0.00101049	surface	carrier protein
Tnor_TRINITY_DN4842_c0_g1_i2	0.00101213	SCM	Protein-l-isoaspartate O-methyltransferase
Tnor_TRINITY_DN17410_c0_g1_i1	0.00101298	surface	hypothetical protein
Tnor_TRINITY_DN8781_c0_g7_i1	0.00101513	SCM	hypothetical protein
Tnor_TRINITY_DN6699_c0_g2_i1	0.00101696	surface	hypothetical protein
Tnor_TRINITY_DN7264_c1_g1_i1	0.00102231	surface	hypothetical protein
Tnor_TRINITY_DN8700_c13_g132_i1	0.00102531	SCM	hypothetical protein
Tnor_TRINITY_DN8700_c13_g183_i1	0.00102635	SCM	hypothetical protein
Tnor_TRINITY_DN22921_c0_g1_i1	0.0010275	surface	hypothetical protein
Tnor_TRINITY_DN5203_c0_g1_i2	0.00102986	SCM	WSC domain containing
Tnor_TRINITY_DN8573_c0_g12_i1	0.00103011	surface	geranyl-geranyl reductase
Tnor_TRINITY_DN8573_c0_g19_i1	0.00104416	surface	geranyl-geranyl reductase
Tnor_TRINITY_DN17399_c0_g1_i1	0.00104647	SCM	nuclear matrix constituent protein 1-like
Tnor_TRINITY_DN3530_c0_g2_i1	0.00104843	SCM	leucine rich repeat
Tnor_TRINITY_DN23513_c0_g1_i1	0.00104958	SCM	Solute carrier family 44 member
Tnor_TRINITY_DN2202_c0_g1_i1	0.00105027	surface	PsbB mRNA maturation factor Mbb1, chloroplastic
Tnor_TRINITY_DN22803_c0_g1_i1	0.00106833	SCM	Rubredoxin
Tnor_TRINITY_DN4957_c0_g1_i1	0.00107133	SCM	hypothetical protein
Tnor_TRINITY_DN2996_c0_g2_i1	0.00107133	SCM	Helicase associated domain
Tnor_TRINITY_DN1546_c0_g1_i1	0.00107383	SCM	Endoribonuclease L-PSP
Tnor_TRINITY_DN6779_c0_g1_i3	0.00108362	SCM	hypothetical protein
Tnor_TRINITY_DN4819_c0_g1_i1	0.00108667	SCM	autoimmune regulator
Tnor_TRINITY_DN8072_c0_g3_i1	0.00108764	SCM	hypothetical protein
Tnor_TRINITY_DN15796_c0_g1_i1	0.00108845	surface	CobW domain-containing protein
Tnor_TRINITY_DN2589_c0_g1_i1	0.00109042	surface	nad dependent epimerase dehydratase
Tnor_TRINITY_DN7118_c0_g12_i1	0.00109095	surface	ubiquitin
Tnor_TRINITY_DN5570_c0_g2_i1	0.00109102	surface	chitinase
Tnor_TRINITY_DN318_c0_g2_i1	0.00109102	SCM	deaminase
Tnor_TRINITY_DN8341_c1_g4_i1	0.00109321	surface	hypothetical protein
Tnor_TRINITY_DN14907_c0_g1_i1	0.0010938	SCM	hypothetical protein
Tnor_TRINITY_DN2086_c0_g1_i1	0.00109523	SCM	Inner centromere protein, ARK binding region
Tnor_TRINITY_DN684_c0_g1_i1	0.00110287	SCM	Yippee-like
Tnor_TRINITY_DN6950_c0_g38_i3	0.00110377	SCM	hypothetical protein
Tnor_TRINITY_DN11115_c0_g1_i1	0.00110469	surface	hypothetical protein
Tnor_TRINITY_DN22841_c0_g1_i1	0.00110512	surface	solute carrier family 25
Tnor_TRINITY_DN4835_c0_g2_i1	0.00110512	SCM	transcription factor
Tnor_TRINITY_DN1667_c0_g1_i1	0.00110702	SCM	hypothetical protein
Tnor_TRINITY_DN7566_c3_g1_i1	0.00110734	SCM	hypothetical protein
Tnor_TRINITY_DN17036_c0_g1_i1	0.00111435	SCM	hypothetical protein
Tnor_TRINITY_DN1941_c0_g1_i1	0.0011158	SCM	hypothetical protein
Tnor_TRINITY_DN14764_c0_g1_i1	0.00112308	SCM	Nitroreductase family
Tnor_TRINITY_DN758_c0_g1_i1	0.00112463	SCM	cytochrome c oxidase
Tnor_TRINITY_DN17922_c0_g1_i1	0.00112783	SCM	high mobility group protein B2-like
Tnor_TRINITY_DN8614_c0_g2_i1	0.00112857	SCM	hypothetical protein
Tnor_TRINITY_DN8375_c0_g1_i1	0.00113574	SCM	ADP-ribosylglycohydrolase
Tnor_TRINITY_DN22373_c0_g1_i1	0.00113827	SCM	hypothetical protein
Tnor_TRINITY_DN12812_c0_g1_i1	0.00114021	surface	hypothetical protein
Tnor_TRINITY_DN7934_c0_g1_i1	0.00114193	surface	hypothetical protein
Tnor_TRINITY_DN11096_c0_g1_i1	0.00114203	SCM	lipoate protein ligase
Tnor_TRINITY_DN3082_c0_g1_i1	0.00114288	SCM	Domain of unknown function (DUF389)
Tnor_TRINITY_DN14592_c0_g1_i1	0.00114288	SCM	NADPH Oxidase
Tnor_TRINITY_DN5609_c0_g1_i1	0.00114964	surface	hypothetical protein
Tnor_TRINITY_DN12130_c0_g1_i1	0.00115306	SCM	hypothetical protein
Tnor_TRINITY_DN7696_c1_g1_i1	0.00115917	SCM	phosphatidylinositol-4-phosphate 5-kinase
Tnor_TRINITY_DN2413_c0_g1_i1	0.00116383	surface	hypothetical protein
Tnor_TRINITY_DN12133_c0_g1_i1	0.0011658	SCM	hypothetical protein
Tnor_TRINITY_DN2006_c0_g1_i1	0.00116635	SCM	Anoctamin
Tnor_TRINITY_DN4093_c0_g1_i1	0.00117154	surface	alpha beta-propellor repeat-containing integrin
Tnor_TRINITY_DN1550_c0_g1_i1	0.00118101	surface	hypothetical protein
Tnor_TRINITY_DN17454_c0_g1_i1	0.00118284	surface	phosphoglycerate kinase
Tnor_TRINITY_DN6856_c0_g1_i1	0.00118698	SCM	hypothetical protein
Tnor_TRINITY_DN2882_c0_g1_i1	0.00119126	SCM	hypothetical protein
Tnor_TRINITY_DN8439_c0_g1_i1	0.00121638	SCM	hypothetical protein
Tnor_TRINITY_DN16828_c0_g2_i1	0.00121828	surface	Integrin alpha beta-propellor repeat protein
Tnor_TRINITY_DN4861_c0_g1_i1	0.00121904	surface	protease
Tnor_TRINITY_DN11189_c0_g1_i1	0.00121918	SCM	hypothetical protein
Tnor_TRINITY_DN8573_c0_g8_i1	0.00122741	surface	geranyl-geranyl reductase
Tnor_TRINITY_DN22397_c0_g1_i1	0.00122964	surface	2oxoglutarate dehydrogenase
Tnor_TRINITY_DN9843_c0_g1_i1	0.00123186	surface	hypothetical protein
Tnor_TRINITY_DN9184_c0_g1_i1	0.0012388	surface	hypothetical protein
Tnor_TRINITY_DN8341_c1_g47_i1	0.0012402	surface	hypothetical protein
Tnor_TRINITY_DN4146_c0_g1_i1	0.00124026	SCM	hypothetical protein
Tnor_TRINITY_DN6572_c0_g2_i1	0.00124427	surface	hypothetical protein
Tnor_TRINITY_DN8401_c0_g36_i1	0.00124665	surface	Chlorophyll A-B binding protein
Tnor_TRINITY_DN4492_c0_g1_i1	0.00125786	surface	solute carrier family 35 member
Tnor_TRINITY_DN3160_c0_g1_i1	0.00126389	SCM	isoprenylcysteine carboxyl methyltransferase
Tnor_TRINITY_DN9110_c0_g1_i1	0.0012688	surface	60s ribosomal protein
Tnor_TRINITY_DN9242_c0_g1_i1	0.0012688	surface	phosphatidylinositol-4-phosphate 5-kinase
Tnor_TRINITY_DN2456_c0_g1_i1	0.00127385	SCM	hypothetical protein
Tnor_TRINITY_DN4583_c0_g2_i1	0.00128325	SCM	hypothetical protein
Tnor_TRINITY_DN20363_c0_g1_i1	0.00128325	SCM	hypothetical protein
Tnor_TRINITY_DN8573_c0_g9_i1	0.00128554	surface	geranyl-geranyl reductase
Tnor_TRINITY_DN8573_c0_g5_i1	0.00130077	surface	geranyl-geranyl reductase
Tnor_TRINITY_DN3913_c0_g2_i1	0.00130557	SCM	helicase
Tnor_TRINITY_DN17452_c0_g1_i1	0.00130594	SCM	hypothetical protein
Tnor_TRINITY_DN17959_c0_g1_i1	0.00131426	SCM	hypothetical protein
Tnor_TRINITY_DN4492_c0_g2_i1	0.00131708	surface	solute carrier family 35 member
Tnor_TRINITY_DN17111_c0_g1_i1	0.00132293	surface	guanylate kinase
Tnor_TRINITY_DN7109_c0_g1_i1	0.00133494	SCM	heme peroxidase
Tnor_TRINITY_DN3579_c0_g1_i1	0.00133673	SCM	hypothetical protein
Tnor_TRINITY_DN4700_c0_g1_i1	0.00133952	SCM	Ribosomal protein L35
Tnor_TRINITY_DN8804_c0_g1_i1	0.00134244	SCM	Fucoxanthin chlorophyll a/c binding protein
Tnor_TRINITY_DN974_c0_g2_i1	0.00135236	SCM	Chitin binding Peritrophin-A domain
Tnor_TRINITY_DN8904_c0_g1_i1	0.00135236	SCM	Lysine 2,3-aminomutase YodO family protein
Tnor_TRINITY_DN5113_c0_g1_i6	0.00135747	SCM	hypothetical protein
Tnor_TRINITY_DN20072_c0_g1_i1	0.00135891	surface	solute carrier family 4
Tnor_TRINITY_DN5565_c0_g1_i1	0.00137271	surface	hypothetical protein
Tnor_TRINITY_DN8771_c0_g29_i1	0.0013753	SCM	hypothetical protein
Tnor_TRINITY_DN7643_c0_g1_i1	0.0013753	SCM	hypothetical protein
Tnor_TRINITY_DN8401_c0_g35_i1	0.0013843	surface	Chlorophyll A-B binding protein
Tnor_TRINITY_DN2660_c0_g1_i1	0.00138881	SCM	hypothetical protein
Tnor_TRINITY_DN1730_c0_g1_i1	0.00139061	surface	ATP-dependent RNA helicase
Tnor_TRINITY_DN7927_c0_g1_i1	0.00139594	SCM	hypothetical protein
Tnor_TRINITY_DN2034_c0_g1_i1	0.00139594	SCM	Protein of unknown function (DUF1517)
Tnor_TRINITY_DN178_c0_g1_i1	0.00139594	SCM	Domain of unknown function (DUF1995)
Tnor_TRINITY_DN10022_c0_g1_i1	0.00140446	surface	hypothetical protein
Tnor_TRINITY_DN12083_c0_g1_i1	0.00140832	SCM	hypothetical protein
Tnor_TRINITY_DN677_c0_g1_i1	0.00141512	surface	hypothetical protein
Tnor_TRINITY_DN81_c0_g2_i1	0.00142166	surface	G1/S-specific cyclin e2-like protein
Tnor_TRINITY_DN2130_c0_g1_i1	0.00143212	surface	Trigger factor
Tnor_TRINITY_DN7282_c0_g1_i1	0.0014408	surface	Nucleolar protein
Tnor_TRINITY_DN936_c0_g1_i1	0.00144539	SCM	Transmembrane protein 234
Tnor_TRINITY_DN5683_c1_g4_i1	0.00144676	SCM	Chlorophyll a-b binding protein
Tnor_TRINITY_DN8485_c0_g1_i2	0.00144676	surface	BT1 family
Tnor_TRINITY_DN5604_c1_g1_i1	0.00144676	SCM	hypothetical protein
Tnor_TRINITY_DN6293_c1_g1_i1	0.00145171	SCM	hypothetical protein
Tnor_TRINITY_DN6572_c0_g1_i1	0.00145658	surface	hypothetical protein
Tnor_TRINITY_DN23489_c0_g1_i1	0.00145785	SCM	hypothetical protein
Tnor_TRINITY_DN12310_c0_g1_i1	0.00146876	SCM	rhomboid-domain-containing protein
Tnor_TRINITY_DN19998_c0_g1_i1	0.00146943	SCM	hypothetical protein
Tnor_TRINITY_DN4506_c0_g2_i1	0.00146964	SCM	hypothetical protein
Tnor_TRINITY_DN24684_c0_g1_i1	0.00146964	SCM	prolyl 4-hydroxylase
Tnor_TRINITY_DN7985_c0_g1_i1	0.00147027	SCM	12-oxophytodienoate reductase
Tnor_TRINITY_DN11668_c0_g1_i1	0.00147027	surface	XRN 5'-3' exonuclease
Tnor_TRINITY_DN20239_c0_g1_i1	0.00147411	SCM	hypothetical protein
Tnor_TRINITY_DN14772_c0_g1_i1	0.00148001	surface	hypothetical protein
Tnor_TRINITY_DN8700_c13_g145_i1	0.00148204	SCM	hypothetical protein
Tnor_TRINITY_DN4754_c0_g2_i1	0.00148226	surface	Solute carrier family 2 (Facilitated glucose transporter) member
Tnor_TRINITY_DN17504_c0_g1_i1	0.00148553	SCM	fidgetin protein 1
Tnor_TRINITY_DN4579_c0_g2_i2	0.00148626	surface	hypothetical protein
Tnor_TRINITY_DN17339_c0_g1_i1	0.00150511	surface	coatomer protein complex, subunit beta 2 (beta prime)
Tnor_TRINITY_DN3034_c0_g1_i1	0.00150757	SCM	hypothetical protein
Tnor_TRINITY_DN357_c0_g1_i1	0.00150809	SCM	hypothetical protein
Tnor_TRINITY_DN2071_c0_g2_i1	0.00151433	SCM	hypothetical protein
Tnor_TRINITY_DN6036_c0_g1_i1	0.00151451	SCM	hypothetical protein
Tnor_TRINITY_DN13839_c0_g1_i1	0.00151965	SCM	ATP-binding cassette, sub-family C (CFTR MRP), member
Tnor_TRINITY_DN24369_c0_g1_i1	0.0015229	surface	hypothetical protein
Tnor_TRINITY_DN8700_c13_g169_i1	0.00153444	SCM	hypothetical protein
Tnor_TRINITY_DN10496_c0_g1_i1	0.00154137	SCM	hypothetical protein
Tnor_TRINITY_DN4127_c0_g1_i1	0.00154975	surface	Solute carrier family 2 (Facilitated glucose transporter) member
Tnor_TRINITY_DN19589_c0_g1_i1	0.00155086	SCM	hypothetical protein
Tnor_TRINITY_DN8062_c0_g4_i1	0.00157191	SCM	histone h2a
Tnor_TRINITY_DN17033_c0_g1_i1	0.00157421	SCM	hypothetical protein
Tnor_TRINITY_DN7572_c0_g2_i2	0.0015797	surface	hypothetical protein
Tnor_TRINITY_DN5962_c0_g2_i1	0.0015838	SCM	histone acetyltransferase
Tnor_TRINITY_DN17107_c0_g1_i1	0.00159218	SCM	alcohol dehydrogenase
Tnor_TRINITY_DN8695_c0_g2_i1	0.00159275	SCM	hypothetical protein
Tnor_TRINITY_DN7901_c0_g1_i1	0.00159398	surface	Mitochondrial carrier protein
Tnor_TRINITY_DN8438_c0_g1_i1	0.00159877	SCM	helicase
Tnor_TRINITY_DN9895_c0_g1_i1	0.00159877	SCM	ECF subfamily RNA polymerase sigma-24 subunit
Tnor_TRINITY_DN16914_c0_g1_i1	0.00159903	SCM	hypothetical protein
Tnor_TRINITY_DN12132_c0_g1_i1	0.00159903	surface	branched-chain-amino-acid aminotransferase
Tnor_TRINITY_DN1201_c0_g1_i1	0.00159903	SCM	hypothetical protein
Tnor_TRINITY_DN8573_c0_g20_i1	0.0015995	surface	geranyl-geranyl reductase
Tnor_TRINITY_DN5342_c0_g2_i1	0.0015995	SCM	hypothetical protein
Tnor_TRINITY_DN11366_c0_g1_i1	0.0015995	SCM	Kinesin family member
Tnor_TRINITY_DN5342_c0_g3_i1	0.00160034	SCM	hypothetical protein
Tnor_TRINITY_DN12005_c0_g1_i1	0.00160183	SCM	hypothetical protein
Tnor_TRINITY_DN17866_c0_g1_i1	0.00160183	surface	hypothetical protein
Tnor_TRINITY_DN8538_c0_g1_i2	0.00160351	surface	hypothetical protein
Tnor_TRINITY_DN114_c0_g1_i1	0.00160633	surface	protein kinase kinase kinase
Tnor_TRINITY_DN19737_c0_g1_i1	0.00161555	SCM	hypothetical protein
Tnor_TRINITY_DN17077_c0_g1_i1	0.00161555	surface	hypothetical protein
Tnor_TRINITY_DN19426_c0_g1_i1	0.00162144	surface	hypothetical protein
Tnor_TRINITY_DN23132_c0_g1_i1	0.0016233	surface	hypothetical protein
Tnor_TRINITY_DN1896_c0_g3_i1	0.00162489	SCM	Alpha/beta hydrolase
Tnor_TRINITY_DN7279_c0_g1_i1	0.00163224	SCM	phosphoglycerate mutase
Tnor_TRINITY_DN3675_c0_g1_i1	0.00163432	SCM	hypothetical protein
Tnor_TRINITY_DN20396_c0_g1_i1	0.00163656	SCM	hypothetical protein
Tnor_TRINITY_DN677_c0_g2_i1	0.00163858	surface	hypothetical protein
Tnor_TRINITY_DN7166_c1_g2_i1	0.00164061	SCM	cathepsin
Tnor_TRINITY_DN4463_c0_g1_i1	0.00164295	surface	protein kinase, cAMP-dependent, regulatory, type
Tnor_TRINITY_DN2071_c0_g1_i1	0.00164342	SCM	hypothetical protein
Tnor_TRINITY_DN11652_c0_g1_i1	0.00164561	SCM	calcium-dependent protein kinase
Tnor_TRINITY_DN3339_c0_g1_i1	0.00164599	surface	SEC16 homolog B
Tnor_TRINITY_DN7811_c0_g1_i2	0.00164906	SCM	Lipase (class 3)
Tnor_TRINITY_DN5589_c0_g1_i1	0.00165169	SCM	cyclin A
Tnor_TRINITY_DN3366_c0_g1_i1	0.00166136	SCM	hypothetical protein
Tnor_TRINITY_DN8324_c0_g1_i1	0.00166441	SCM	DNA-directed RNA polymerases I, II, and III subunit RPABC5
Tnor_TRINITY_DN1165_c0_g1_i1	0.00166473	SCM	hypothetical protein
Tnor_TRINITY_DN23441_c0_g1_i1	0.00166473	SCM	hypothetical protein
Tnor_TRINITY_DN10325_c0_g1_i1	0.00166499	SCM	Sulfatase
Tnor_TRINITY_DN6939_c0_g1_i1	0.00167541	surface	acetyl-coenzyme a synthetase
Tnor_TRINITY_DN13936_c0_g1_i1	0.00167893	SCM	hypothetical protein
Tnor_TRINITY_DN20483_c0_g1_i1	0.00168982	surface	(RNA) helicase
Tnor_TRINITY_DN1225_c0_g1_i1	0.00169051	SCM	hypothetical protein
Tnor_TRINITY_DN7048_c0_g1_i1	0.00169735	SCM	Dehydrogenase reductase SDR family member
Tnor_TRINITY_DN11884_c0_g1_i1	0.00170257	SCM	hypothetical protein
Tnor_TRINITY_DN10937_c0_g1_i1	0.00170296	surface	Protein of unknown function (DUF1295)
Tnor_TRINITY_DN747_c0_g1_i1	0.00170296	SCM	WD domain, G-beta repeat
Tnor_TRINITY_DN8560_c0_g2_i2	0.00170529	SCM	ABC transporter
Tnor_TRINITY_DN8700_c13_g114_i1	0.00170652	SCM	hypothetical protein
Tnor_TRINITY_DN6542_c0_g2_i1	0.00170741	SCM	gtp cyclohydrolase ii
Tnor_TRINITY_DN24926_c0_g1_i1	0.00170741	surface	hypothetical protein
Tnor_TRINITY_DN7844_c0_g1_i1	0.00171682	SCM	hypothetical protein
Tnor_TRINITY_DN8573_c0_g11_i1	0.00171727	surface	geranyl-geranyl reductase
Tnor_TRINITY_DN7056_c0_g1_i1	0.00171855	surface	hypothetical protein
Tnor_TRINITY_DN7916_c0_g3_i1	0.00172854	surface	histone H4
Tnor_TRINITY_DN3706_c0_g1_i1	0.00173422	surface	hypothetical protein
Tnor_TRINITY_DN15402_c0_g1_i1	0.00174038	SCM	hypothetical protein
Tnor_TRINITY_DN4391_c0_g1_i3	0.00174038	surface	Hsp33 protein
Tnor_TRINITY_DN9595_c0_g1_i1	0.00174532	surface	Hydroxyacid oxidase
Tnor_TRINITY_DN10141_c0_g1_i1	0.00176039	surface	nucleoredoxin-like
Tnor_TRINITY_DN7752_c0_g30_i1	0.00176259	SCM	hypothetical protein
Tnor_TRINITY_DN9238_c0_g1_i1	0.0017697	SCM	reductase
Tnor_TRINITY_DN6949_c0_g2_i1	0.00177625	SCM	Inorganic pyrophosphatase
Tnor_TRINITY_DN4841_c0_g2_i1	0.00177625	surface	transcription factor
Tnor_TRINITY_DN20314_c0_g1_i1	0.00178107	SCM	Complex I intermediate-associated protein 30 domain containing protein
Tnor_TRINITY_DN7142_c0_g2_i1	0.00178257	SCM	hypothetical protein
Tnor_TRINITY_DN3456_c0_g1_i1	0.00178968	SCM	hypothetical protein
Tnor_TRINITY_DN17486_c0_g1_i1	0.00178968	SCM	hypothetical protein
Tnor_TRINITY_DN19780_c0_g1_i1	0.00180623	surface	hypothetical protein
Tnor_TRINITY_DN18538_c0_g1_i1	0.00180675	SCM	hypothetical protein
Tnor_TRINITY_DN4455_c0_g2_i1	0.00180675	SCM	hypothetical protein
Tnor_TRINITY_DN874_c0_g2_i1	0.00180891	surface	hypothetical protein
Tnor_TRINITY_DN5288_c0_g2_i1	0.00181747	SCM	hypothetical protein
Tnor_TRINITY_DN3071_c0_g1_i1	0.00181931	SCM	hypothetical protein
Tnor_TRINITY_DN17328_c0_g1_i1	0.00182258	SCM	hypothetical protein
Tnor_TRINITY_DN22535_c0_g1_i1	0.00183485	SCM	structure specific recognition protein
Tnor_TRINITY_DN8130_c1_g1_i1	0.00183925	SCM	Casein Kinase
Tnor_TRINITY_DN23626_c0_g1_i1	0.00184296	surface	hypothetical protein
Tnor_TRINITY_DN9623_c0_g1_i1	0.00184325	SCM	Oxidoreductase short chain dehydrogenase reductase family
Tnor_TRINITY_DN19481_c0_g1_i1	0.00184325	SCM	HSF-type DNA-binding protein
Tnor_TRINITY_DN11516_c0_g1_i1	0.00184649	surface	glucose-6-phosphate isomerase
Tnor_TRINITY_DN7821_c2_g9_i1	0.00185685	SCM	Fucoxanthin chlorophyll a/c binding protein
Tnor_TRINITY_DN10365_c0_g1_i1	0.00185685	surface	hypothetical protein
Tnor_TRINITY_DN13354_c0_g1_i1	0.00185721	surface	hypothetical protein
Tnor_TRINITY_DN15153_c0_g1_i1	0.00185942	SCM	hypothetical protein
Tnor_TRINITY_DN8202_c0_g17_i1	0.00186789	SCM	hypothetical protein
Tnor_TRINITY_DN6861_c0_g2_i1	0.0018729	surface	heat shock protein
Tnor_TRINITY_DN8142_c0_g1_i1	0.00187979	surface	hypothetical protein
Tnor_TRINITY_DN12081_c0_g1_i1	0.00187979	surface	thyroid hormone receptor interactor 11
Tnor_TRINITY_DN1679_c0_g1_i1	0.00187979	SCM	helicase
Tnor_TRINITY_DN12007_c0_g1_i1	0.00187979	SCM	hypothetical protein
Tnor_TRINITY_DN3724_c0_g2_i1	0.00189072	surface	isochorismatase
Tnor_TRINITY_DN1368_c0_g2_i1	0.00189631	SCM	PPIC-type PPIASE domain
Tnor_TRINITY_DN14557_c0_g1_i1	0.00190417	surface	hypothetical protein
Tnor_TRINITY_DN3578_c0_g2_i1	0.00190996	SCM	hypothetical protein
Tnor_TRINITY_DN17501_c0_g1_i1	0.00192765	SCM	Hypoxia induced protein conserved region
Tnor_TRINITY_DN8700_c13_g95_i1	0.0019311	SCM	hypothetical protein
Tnor_TRINITY_DN20182_c0_g2_i1	0.00193485	SCM	hypothetical protein
Tnor_TRINITY_DN6457_c0_g1_i1	0.00194143	surface	hypothetical protein
Tnor_TRINITY_DN4393_c0_g1_i1	0.00194263	SCM	hypothetical protein
Tnor_TRINITY_DN7789_c0_g1_i1	0.00194859	surface	hypothetical protein
Tnor_TRINITY_DN4583_c0_g1_i1	0.00195202	SCM	hypothetical protein
Tnor_TRINITY_DN11277_c0_g1_i1	0.00195452	SCM	hypothetical protein
Tnor_TRINITY_DN8288_c7_g349_i1	0.00195546	surface	hypothetical protein
Tnor_TRINITY_DN2202_c0_g2_i1	0.001961	surface	PsbB mRNA maturation factor Mbb1, chloroplastic
Tnor_TRINITY_DN1995_c0_g1_i1	0.00196815	SCM	FAD-binding oxidoreductase
Tnor_TRINITY_DN12037_c0_g1_i1	0.00196815	SCM	hypothetical protein
Tnor_TRINITY_DN3724_c0_g3_i1	0.00197207	surface	isochorismatase
Tnor_TRINITY_DN5517_c0_g3_i1	0.00197207	SCM	hypothetical protein
Tnor_TRINITY_DN20834_c0_g1_i1	0.00197527	SCM	nudix (nucleoside diphosphate linked moiety X)-type motif 8
Tnor_TRINITY_DN8678_c0_g1_i3	0.00197537	SCM	hypothetical protein
Tnor_TRINITY_DN686_c0_g1_i1	0.00199672	surface	DSBA-like thioredoxin domain
Tnor_TRINITY_DN17930_c0_g1_i1	0.00199672	surface	hypothetical protein
Tnor_TRINITY_DN6181_c0_g1_i1	0.00200104	surface	pirin (iron-binding nuclear protein)
Tnor_TRINITY_DN16946_c0_g1_i1	0.00200153	SCM	stress regulated protein
Tnor_TRINITY_DN5049_c0_g1_i1	0.00200358	SCM	hypothetical protein
Tnor_TRINITY_DN6614_c0_g2_i1	0.00200358	SCM	hypothetical protein
Tnor_TRINITY_DN7207_c1_g1_i1	0.00200358	SCM	hypothetical protein
Tnor_TRINITY_DN4077_c0_g2_i1	0.00200358	SCM	hypothetical protein
Tnor_TRINITY_DN17251_c0_g1_i1	0.00201267	SCM	hypothetical protein
Tnor_TRINITY_DN7090_c0_g1_i1	0.00201289	SCM	Multicopper oxidase
Tnor_TRINITY_DN6168_c1_g1_i2	0.00201757	surface	hypothetical protein
Tnor_TRINITY_DN8084_c0_g20_i1	0.00202007	SCM	hypothetical protein
Tnor_TRINITY_DN3647_c0_g1_i1	0.00202065	surface	hypothetical protein
Tnor_TRINITY_DN1805_c0_g2_i1	0.00202714	SCM	Acyl-transferase
Tnor_TRINITY_DN1918_c0_g2_i1	0.00203333	surface	hypothetical protein
Tnor_TRINITY_DN4295_c1_g1_i3	0.00203744	surface	hypothetical protein
Tnor_TRINITY_DN19606_c0_g1_i1	0.00203744	SCM	hypothetical protein
Tnor_TRINITY_DN24010_c0_g1_i1	0.00203789	SCM	hypothetical protein
Tnor_TRINITY_DN1510_c0_g2_i1	0.00204173	SCM	hypothetical protein
Tnor_TRINITY_DN239_c0_g2_i1	0.00204658	SCM	ribulose-1,5-bisphosphate carboxylase/oxygenase large subunit
Tnor_TRINITY_DN8573_c0_g16_i1	0.00204998	surface	geranyl-geranyl reductase
Tnor_TRINITY_DN11077_c0_g1_i1	0.00205102	surface	translation initiation factor IF-2
Tnor_TRINITY_DN15548_c0_g1_i1	0.00205861	SCM	peroxisomal membrane protein
Tnor_TRINITY_DN4887_c0_g2_i1	0.00208551	surface	3hydroxyisobutyrate dehydrogenase
Tnor_TRINITY_DN8586_c2_g2_i1	0.00208876	SCM	regulator of telomere elongation helicase 1
Tnor_TRINITY_DN18341_c0_g1_i1	0.00210797	SCM	thymidylate kinase
Tnor_TRINITY_DN8291_c1_g7_i1	0.00210805	surface	hypothetical protein
Tnor_TRINITY_DN12065_c0_g1_i1	0.00210946	SCM	alcohol dehydrogenase
Tnor_TRINITY_DN8291_c1_g8_i1	0.00211054	surface	hypothetical protein
[truncated: 883 more rows]

## Sheet: TableS3
Table S1. List of DEGs of C. debilis
Transcript name	FDR	Induced in surface or SCM	Annotation
Cdev_TRINITY_DN9974_c14_g1_i1	8.12797e-27	surface	fructose-bisphosphate aldolase
Cdev_TRINITY_DN3391_c0_g1_i1	3.71781e-21	surface	fructose-bisphosphate aldolase
Cdev_TRINITY_DN11649_c0_g1_i1	8.44794e-21	surface	biosynthesis protein
Cdev_TRINITY_DN10489_c0_g1_i1	1.8024e-20	surface	hypothetical protein
Cdev_TRINITY_DN3753_c0_g2_i1	1.59976e-19	surface	hypothetical protein
Cdev_TRINITY_DN2012_c0_g1_i1	1.89435e-18	surface	ribulose-phosphate 3-epimerase
Cdev_TRINITY_DN12326_c0_g1_i1	5.05618e-18	surface	hypothetical protein
Cdev_TRINITY_DN11032_c0_g1_i1	1.92713e-16	surface	hypothetical protein
Cdev_TRINITY_DN12116_c0_g1_i1	4.41484e-16	surface	Triose-phosphate isomerase
Cdev_TRINITY_DN12074_c0_g1_i1	1.04564e-15	surface	Chlorophyll A-B binding protein
Cdev_TRINITY_DN1237_c0_g2_i1	2.8889e-15	surface	Chlorophyll a-b binding protein
Cdev_TRINITY_DN2432_c0_g1_i1	5.58632e-14	SCM	Ankyrin repeat and MYND domain-containing protein
Cdev_TRINITY_DN7964_c0_g1_i1	5.58632e-14	surface	hypothetical protein
Cdev_TRINITY_DN10887_c0_g1_i1	1.01086e-13	SCM	hypothetical protein
Cdev_TRINITY_DN8985_c0_g1_i2	3.04613e-13	surface	Ammonium transporter Rh type
Cdev_TRINITY_DN9906_c3_g2_i1	3.25953e-13	surface	hypothetical protein
Cdev_TRINITY_DN9906_c3_g1_i1	3.25953e-13	surface	hypothetical protein
Cdev_TRINITY_DN9590_c0_g1_i1	4.02475e-13	surface	Solute carrier family 37 (glycerol-3-phosphate transporter), member
Cdev_TRINITY_DN2805_c0_g1_i1	4.55004e-13	SCM	hypothetical protein
Cdev_TRINITY_DN10996_c0_g1_i1	4.55004e-13	surface	hypothetical protein
Cdev_TRINITY_DN11068_c0_g1_i1	4.55004e-13	surface	peroxiredoxin
Cdev_TRINITY_DN7964_c1_g1_i1	9.98588e-13	surface	hypothetical protein
Cdev_TRINITY_DN10656_c0_g1_i1	2.63182e-12	SCM	stearoyl-ACP desaturase
Cdev_TRINITY_DN2982_c0_g1_i1	7.65434e-12	surface	Flavodoxin
Cdev_TRINITY_DN7082_c0_g1_i1	1.13202e-11	surface	DCD (Development and Cell Death) domain-like protei
Cdev_TRINITY_DN2392_c0_g1_i1	1.31964e-11	surface	Peptidyl-prolyl cis-trans isomerase
Cdev_TRINITY_DN9098_c0_g1_i1	1.94662e-11	SCM	response regulator
Cdev_TRINITY_DN8863_c0_g1_i1	2.5518e-11	surface	iron starvation induced protein
Cdev_TRINITY_DN516_c0_g1_i1	3.23309e-11	surface	hypothetical protein
Cdev_TRINITY_DN2904_c0_g1_i1	3.72978e-11	surface	ABC transporter E family member
Cdev_TRINITY_DN9091_c0_g1_i1	6.11202e-11	surface	pyruvate dehydrogenase e1 component
Cdev_TRINITY_DN3343_c0_g1_i1	7.26682e-11	SCM	Fatty acid desaturase
Cdev_TRINITY_DN7292_c0_g1_i1	1.1722e-10	surface	Malate dehydrogenase
Cdev_TRINITY_DN9958_c0_g1_i1	2.09401e-10	surface	citrate synthase
Cdev_TRINITY_DN9149_c0_g1_i1	2.16513e-10	SCM	hypothetical protein
Cdev_TRINITY_DN2392_c0_g2_i1	2.44134e-10	surface	Peptidyl-prolyl cis-trans isomerase
Cdev_TRINITY_DN9611_c0_g3_i1	2.44134e-10	surface	hypothetical protein
Cdev_TRINITY_DN2265_c0_g1_i1	2.61971e-10	surface	serine hydroxymethyltransferase
Cdev_TRINITY_DN12136_c0_g1_i1	2.85438e-10	SCM	finger protein
Cdev_TRINITY_DN9958_c0_g2_i1	3.3883e-10	surface	citrate synthase
Cdev_TRINITY_DN6627_c0_g1_i1	5.57395e-10	surface	Flavodoxin
Cdev_TRINITY_DN7372_c0_g1_i1	5.57395e-10	SCM	hypothetical protein
Cdev_TRINITY_DN10392_c1_g1_i1	9.97964e-10	SCM	hypothetical protein
Cdev_TRINITY_DN1909_c0_g1_i1	1.43067e-09	surface	hypothetical protein
Cdev_TRINITY_DN3460_c0_g1_i1	1.70978e-09	surface	Transhydrogenase
Cdev_TRINITY_DN1532_c0_g1_i1	2.10468e-09	surface	hypothetical protein
Cdev_TRINITY_DN9912_c1_g1_i1	2.10468e-09	surface	photosystem I accessory protein
Cdev_TRINITY_DN2071_c0_g1_i1	2.50858e-09	SCM	alcohol dehydrogenase
Cdev_TRINITY_DN11533_c0_g1_i1	3.0659e-09	surface	phosphoadenosine-phosphosulphate reductase
Cdev_TRINITY_DN905_c0_g1_i1	5.73987e-09	SCM	high mobility group
Cdev_TRINITY_DN7088_c0_g1_i1	5.73987e-09	SCM	Zinc finger C-x8-C-x5-C-x3-H type (and similar)
Cdev_TRINITY_DN9878_c10_g1_i1	8.53551e-09	surface	hypothetical protein
Cdev_TRINITY_DN11907_c0_g1_i1	8.91061e-09	surface	copine family
Cdev_TRINITY_DN12608_c0_g1_i1	1.37998e-08	SCM	hypothetical protein
Cdev_TRINITY_DN8186_c0_g2_i1	1.49513e-08	SCM	oculocutaneous albinism II
Cdev_TRINITY_DN8030_c1_g1_i1	1.6352e-08	surface	hypothetical protein
Cdev_TRINITY_DN10675_c0_g1_i1	1.63718e-08	surface	monooxygenase
Cdev_TRINITY_DN10081_c2_g2_i1	1.68478e-08	surface	Fucoxanthin chlorophyll a/c protein
Cdev_TRINITY_DN727_c0_g1_i1	2.15618e-08	surface	Coclaurine N-methyltransferase
Cdev_TRINITY_DN9444_c1_g1_i1	2.40359e-08	surface	hypothetical protein
Cdev_TRINITY_DN8186_c0_g1_i1	2.41883e-08	SCM	oculocutaneous albinism II
Cdev_TRINITY_DN4316_c0_g1_i1	2.5088e-08	SCM	hypothetical protein
Cdev_TRINITY_DN8490_c0_g1_i1	2.57483e-08	surface	copine family
Cdev_TRINITY_DN10081_c2_g1_i1	2.80648e-08	surface	Fucoxanthin chlorophyll a/c protein
Cdev_TRINITY_DN9722_c6_g1_i1	2.80648e-08	surface	hypothetical protein
Cdev_TRINITY_DN7082_c1_g1_i1	2.80664e-08	surface	Phosphorylated CTD interacting factor
Cdev_TRINITY_DN8508_c0_g1_i1	3.11308e-08	SCM	transaldolase
Cdev_TRINITY_DN7319_c1_g1_i1	3.43474e-08	surface	hypothetical protein
Cdev_TRINITY_DN7736_c0_g1_i1	4.72358e-08	surface	cysteine synthase
Cdev_TRINITY_DN12057_c0_g1_i1	4.85927e-08	surface	PPIases accelerate the folding of proteins
Cdev_TRINITY_DN2488_c0_g1_i1	4.96187e-08	surface	glutamine synthetase
Cdev_TRINITY_DN2880_c0_g1_i1	4.97328e-08	surface	hypothetical protein
Cdev_TRINITY_DN12196_c0_g1_i1	5.80288e-08	surface	protein CREG1
Cdev_TRINITY_DN9049_c0_g1_i1	6.30351e-08	SCM	Lipase class 3 family protein
Cdev_TRINITY_DN4927_c0_g1_i1	9.67413e-08	surface	hypothetical protein
Cdev_TRINITY_DN9123_c1_g1_i1	1.11725e-07	SCM	hypothetical protein
Cdev_TRINITY_DN6654_c0_g1_i1	1.11725e-07	surface	hypothetical protein
Cdev_TRINITY_DN6872_c0_g1_i1	1.15281e-07	SCM	serine threonine-protein kinase
Cdev_TRINITY_DN10652_c0_g1_i1	1.32107e-07	SCM	high mobility group
Cdev_TRINITY_DN9935_c0_g1_i1	1.52937e-07	surface	iron permease
Cdev_TRINITY_DN8662_c0_g1_i1	1.61655e-07	SCM	quinone oxidoreductase
Cdev_TRINITY_DN7994_c1_g1_i1	1.79012e-07	surface	poly(U)-specific endoribonuclease
Cdev_TRINITY_DN9241_c0_g1_i1	1.84875e-07	surface	Urea active transporter
Cdev_TRINITY_DN825_c0_g1_i1	1.84875e-07	SCM	Dehydrogenase
Cdev_TRINITY_DN8000_c0_g2_i1	2.75814e-07	surface	methionine S-adenosyl transferase
Cdev_TRINITY_DN4349_c0_g1_i1	3.00981e-07	surface	lysyl-trna synthetase
Cdev_TRINITY_DN11749_c0_g1_i1	3.01108e-07	surface	Pyruvate dehydrogenase
Cdev_TRINITY_DN2765_c0_g1_i1	3.04442e-07	SCM	cyclin D3
Cdev_TRINITY_DN9940_c8_g1_i1	3.04442e-07	surface	Platelet-activating factor acetylhydrolase
Cdev_TRINITY_DN8090_c0_g1_i1	3.89562e-07	SCM	gtp cyclohydrolase ii
Cdev_TRINITY_DN9935_c0_g2_i1	3.90073e-07	surface	iron permease
Cdev_TRINITY_DN1009_c0_g1_i1	3.90073e-07	surface	hypothetical protein
Cdev_TRINITY_DN7509_c0_g1_i1	3.96811e-07	surface	ATP-dependent Clp protease, proteolytic subunit
Cdev_TRINITY_DN8074_c0_g2_i1	4.06272e-07	SCM	hypothetical protein
Cdev_TRINITY_DN6454_c0_g1_i1	4.55905e-07	surface	Ammonium Transporter
Cdev_TRINITY_DN9611_c0_g4_i1	5.49912e-07	surface	hypothetical protein
Cdev_TRINITY_DN10507_c0_g1_i1	5.55341e-07	SCM	Hsp20/alpha crystallin family
Cdev_TRINITY_DN3423_c0_g1_i1	6.02518e-07	surface	hypothetical protein
Cdev_TRINITY_DN7395_c0_g1_i1	6.05145e-07	surface	hypothetical protein
Cdev_TRINITY_DN11870_c0_g1_i1	6.61231e-07	SCM	hypothetical protein
Cdev_TRINITY_DN6654_c0_g2_i1	8.69448e-07	surface	hypothetical protein
Cdev_TRINITY_DN9840_c3_g1_i1	8.76923e-07	surface	alpha tubulin
Cdev_TRINITY_DN9138_c1_g1_i1	9.96412e-07	surface	hypothetical protein
Cdev_TRINITY_DN3500_c0_g1_i1	1.11776e-06	surface	asparagine synthetase
Cdev_TRINITY_DN12207_c0_g1_i1	1.30448e-06	SCM	ATP-dependent protease La (LON) domain
Cdev_TRINITY_DN210_c0_g1_i1	1.42445e-06	SCM	Papain-like cysteine prorease
Cdev_TRINITY_DN1555_c0_g1_i1	1.4488e-06	surface	thioredoxin
Cdev_TRINITY_DN8942_c0_g4_i1	1.4488e-06	SCM	hypothetical protein
Cdev_TRINITY_DN7767_c0_g2_i1	1.60761e-06	SCM	hypothetical protein
Cdev_TRINITY_DN10567_c0_g1_i1	1.79592e-06	surface	ketol-acid reductoisomerase
Cdev_TRINITY_DN12215_c0_g1_i1	1.85799e-06	surface	Aquaporin
Cdev_TRINITY_DN9124_c0_g1_i1	1.94268e-06	SCM	Ankyrin Repeat
Cdev_TRINITY_DN7684_c0_g1_i1	1.94268e-06	surface	3-phosphoshikimate 1-carboxyvinyltransferase
Cdev_TRINITY_DN8043_c1_g3_i1	1.99479e-06	SCM	carboxylase
Cdev_TRINITY_DN11890_c0_g1_i1	2.09309e-06	surface	FAD dependent oxidoreductase
Cdev_TRINITY_DN12015_c0_g1_i1	2.26708e-06	surface	Domain of unknown function (DUF1824)
Cdev_TRINITY_DN6393_c0_g1_i1	2.2737e-06	surface	peroxiredoxin
Cdev_TRINITY_DN7887_c0_g1_i1	2.30603e-06	SCM	1,3-beta-glucanosyltransferase Gel1
Cdev_TRINITY_DN12374_c0_g1_i1	2.69681e-06	surface	hypothetical protein
Cdev_TRINITY_DN8000_c0_g1_i1	2.69681e-06	surface	S-adenosylmethionine synthetase
Cdev_TRINITY_DN5869_c0_g1_i1	2.9563e-06	SCM	hypothetical protein
Cdev_TRINITY_DN12069_c0_g1_i1	3.07457e-06	SCM	hypothetical protein
Cdev_TRINITY_DN8661_c0_g2_i1	3.12736e-06	surface	hypothetical protein
Cdev_TRINITY_DN6552_c1_g1_i1	3.17027e-06	SCM	hypothetical protein
Cdev_TRINITY_DN3479_c0_g1_i1	3.33011e-06	SCM	hypothetical protein
Cdev_TRINITY_DN9746_c7_g1_i1	4.09381e-06	surface	hypothetical protein
Cdev_TRINITY_DN8656_c0_g1_i1	4.67132e-06	SCM	Transcription factor
Cdev_TRINITY_DN11421_c0_g1_i1	5.00558e-06	surface	hypothetical protein
Cdev_TRINITY_DN12379_c0_g1_i1	5.28388e-06	surface	Enoyl- acyl-carrier-protein reductase
Cdev_TRINITY_DN9900_c22_g1_i1	5.76431e-06	surface	hypothetical protein
Cdev_TRINITY_DN12078_c0_g1_i1	5.89139e-06	SCM	Ammonium Transporter
Cdev_TRINITY_DN7595_c0_g1_i1	6.05828e-06	surface	Glutamate-1-semialdehyde 2,1-aminomutase
Cdev_TRINITY_DN10248_c0_g1_i1	6.30449e-06	surface	adenosine kinase
Cdev_TRINITY_DN6590_c0_g1_i1	6.41279e-06	SCM	hypothetical protein
Cdev_TRINITY_DN10397_c0_g1_i1	6.48563e-06	surface	hypothetical protein
Cdev_TRINITY_DN12310_c0_g1_i1	6.99671e-06	SCM	hypothetical protein
Cdev_TRINITY_DN7500_c0_g1_i1	7.65664e-06	SCM	hypothetical protein
Cdev_TRINITY_DN7500_c0_g2_i1	7.65664e-06	SCM	hypothetical protein
Cdev_TRINITY_DN9988_c9_g1_i1	7.6817e-06	surface	dipeptidylpeptidase
Cdev_TRINITY_DN12496_c0_g1_i1	9.16052e-06	surface	hypothetical protein
Cdev_TRINITY_DN5715_c0_g1_i1	9.40215e-06	surface	nucleoside diphosphate kinase
Cdev_TRINITY_DN10590_c0_g1_i1	9.60482e-06	SCM	hypothetical protein
Cdev_TRINITY_DN7911_c1_g1_i1	9.60482e-06	surface	Peptidyl-prolyl cis-trans isomerase Mip
Cdev_TRINITY_DN12195_c0_g1_i1	9.8397e-06	surface	fructose-bisphosphate aldolase
Cdev_TRINITY_DN1182_c0_g1_i1	1.03966e-05	surface	phosphoserine aminotransferase
Cdev_TRINITY_DN10086_c10_g2_i1	1.108e-05	surface	5-methyltetrahydropteroyltriglutamate--homocysteine
Cdev_TRINITY_DN692_c0_g1_i1	1.11569e-05	surface	transcription factor
Cdev_TRINITY_DN10310_c0_g1_i1	1.11569e-05	SCM	hypothetical protein
Cdev_TRINITY_DN11756_c0_g1_i1	1.12827e-05	SCM	Ankyrin Repeat Protein
Cdev_TRINITY_DN7964_c2_g1_i1	1.19467e-05	surface	hypothetical protein
Cdev_TRINITY_DN8204_c0_g1_i1	1.21335e-05	surface	hypothetical protein
Cdev_TRINITY_DN8186_c0_g3_i2	1.41275e-05	SCM	oculocutaneous albinism II
Cdev_TRINITY_DN6238_c0_g1_i1	1.43506e-05	surface	hypothetical protein
Cdev_TRINITY_DN679_c0_g1_i1	1.51061e-05	surface	hypothetical protein
Cdev_TRINITY_DN8177_c0_g2_i1	1.51061e-05	surface	translocon at the inner envelope membrane of chloroplasts 110
Cdev_TRINITY_DN9093_c1_g1_i1	1.5384e-05	surface	hypothetical protein
Cdev_TRINITY_DN2215_c0_g1_i1	1.60756e-05	surface	hypothetical protein
Cdev_TRINITY_DN8389_c0_g1_i1	1.62139e-05	SCM	Y box binding protein
Cdev_TRINITY_DN8420_c0_g1_i2	1.68821e-05	surface	hypothetical protein
Cdev_TRINITY_DN8177_c0_g1_i1	1.74797e-05	surface	translocon at the inner envelope membrane of chloroplasts 110
Cdev_TRINITY_DN3000_c0_g1_i1	1.77195e-05	surface	peptidase S8 and S53, subtilisin, kexin, sedolisin
Cdev_TRINITY_DN10468_c0_g1_i1	1.97003e-05	surface	ribosome recycling factor
Cdev_TRINITY_DN1529_c0_g1_i1	2.12823e-05	SCM	Cyclin-Dependent Kinase
Cdev_TRINITY_DN8653_c0_g1_i1	2.13541e-05	surface	hypothetical protein
Cdev_TRINITY_DN4187_c0_g1_i1	2.15188e-05	surface	phosphoenolpyruvate carboxylase
Cdev_TRINITY_DN12047_c0_g1_i1	2.2748e-05	surface	Copper binding proteins, plastocyanin/azurin family
Cdev_TRINITY_DN6574_c0_g1_i1	2.34805e-05	SCM	Aspartate aminotransferase
Cdev_TRINITY_DN4567_c1_g1_i1	2.41383e-05	SCM	carboxylase
Cdev_TRINITY_DN12512_c0_g1_i1	2.42777e-05	surface	hypothetical protein
Cdev_TRINITY_DN5358_c1_g1_i1	2.48912e-05	SCM	hypothetical protein
Cdev_TRINITY_DN8212_c0_g1_i1	2.59509e-05	surface	Formate nitrite transporter
Cdev_TRINITY_DN9126_c0_g2_i2	2.83779e-05	SCM	Ammonium Transporter
Cdev_TRINITY_DN11017_c0_g1_i1	2.93605e-05	surface	malate L-lactate dehydrogenase
Cdev_TRINITY_DN4204_c0_g1_i1	3.06536e-05	SCM	Protein of unknown function (DUF1800)
Cdev_TRINITY_DN6173_c0_g1_i1	3.2019e-05	surface	hypothetical protein
Cdev_TRINITY_DN9395_c0_g2_i1	3.85489e-05	surface	Monomeric isocitrate dehydrogenase
Cdev_TRINITY_DN9694_c0_g1_i1	3.94193e-05	surface	3-phosphoshikimate 1-carboxyvinyltransferase
Cdev_TRINITY_DN11457_c0_g1_i1	3.94584e-05	SCM	Taurine catabolism dioxygenase TauD, TfdA family
Cdev_TRINITY_DN1108_c0_g1_i1	3.94584e-05	surface	TerD domain
Cdev_TRINITY_DN708_c0_g2_i1	3.94584e-05	SCM	Zinc finger, C3HC4 type (RING finger)
Cdev_TRINITY_DN708_c0_g1_i1	3.95062e-05	SCM	Zinc finger, C3HC4 type (RING finger)
Cdev_TRINITY_DN9841_c1_g1_i2	4.19596e-05	surface	Dehydrogenase
Cdev_TRINITY_DN2109_c0_g1_i1	4.2355e-05	SCM	hypothetical protein
Cdev_TRINITY_DN765_c0_g1_i1	4.23621e-05	surface	aminotransferase
Cdev_TRINITY_DN3065_c0_g1_i1	4.29468e-05	surface	Peptidyl-prolyl cis-trans isomerase
Cdev_TRINITY_DN11458_c0_g1_i1	4.29468e-05	surface	dihydrodipicolinate reductase
Cdev_TRINITY_DN6026_c0_g1_i1	4.82405e-05	SCM	hypothetical protein
Cdev_TRINITY_DN11759_c0_g1_i1	5.08867e-05	SCM	hypothetical protein
Cdev_TRINITY_DN6147_c1_g1_i1	5.12756e-05	surface	geranylgeranyl reductase
Cdev_TRINITY_DN11862_c0_g1_i1	5.12756e-05	surface	fruit protein
Cdev_TRINITY_DN7787_c4_g1_i1	5.23432e-05	SCM	hypothetical protein
Cdev_TRINITY_DN12210_c0_g1_i1	5.43558e-05	surface	PPIases accelerate the folding of proteins
Cdev_TRINITY_DN9501_c1_g1_i1	5.68264e-05	surface	hypothetical protein
Cdev_TRINITY_DN1888_c0_g1_i1	6.12131e-05	surface	peroxisomal membrane protein
Cdev_TRINITY_DN12183_c0_g1_i1	6.22464e-05	surface	hypothetical protein
Cdev_TRINITY_DN10722_c0_g1_i1	7.49709e-05	SCM	cyclin a
Cdev_TRINITY_DN7513_c0_g2_i1	7.75844e-05	surface	hypothetical protein
Cdev_TRINITY_DN8842_c0_g4_i1	8.03632e-05	surface	enolase
Cdev_TRINITY_DN10127_c11_g1_i1	8.30049e-05	SCM	hypothetical protein
Cdev_TRINITY_DN10084_c7_g1_i1	8.59296e-05	surface	GTP-binding nuclear protein
Cdev_TRINITY_DN8564_c1_g2_i1	8.70657e-05	SCM	serine threonine-protein kinase
Cdev_TRINITY_DN4278_c0_g1_i1	8.89987e-05	surface	beta chain succinyl-coa synthetase synthetase
Cdev_TRINITY_DN8661_c0_g1_i1	9.03064e-05	surface	hypothetical protein
Cdev_TRINITY_DN9939_c7_g1_i2	9.06557e-05	SCM	SIT1
Cdev_TRINITY_DN6190_c0_g1_i1	9.1021e-05	SCM	Ankyrin Repeat
Cdev_TRINITY_DN9219_c0_g2_i2	9.13753e-05	surface	hypothetical protein
Cdev_TRINITY_DN9994_c8_g1_i1	9.23472e-05	SCM	hypothetical protein
Cdev_TRINITY_DN8442_c0_g1_i1	9.74956e-05	SCM	hypothetical protein
Cdev_TRINITY_DN7580_c1_g1_i1	9.87747e-05	surface	ribosomal protein S2
Cdev_TRINITY_DN10550_c0_g1_i1	0.000100815	surface	hypothetical protein
Cdev_TRINITY_DN7883_c1_g1_i1	0.000101826	surface	hypothetical protein
Cdev_TRINITY_DN8213_c0_g2_i1	0.000101891	surface	Protein of unknown function, DUF547
Cdev_TRINITY_DN3601_c0_g1_i1	0.000104083	SCM	hypothetical protein
Cdev_TRINITY_DN8798_c4_g1_i1	0.000106051	surface	Phosphofructokinase
Cdev_TRINITY_DN7633_c0_g1_i1	0.000116355	SCM	hypothetical protein
Cdev_TRINITY_DN10081_c4_g1_i1	0.000117413	SCM	Fucoxanthin chlorophyll a/c protein
Cdev_TRINITY_DN3561_c1_g1_i1	0.00012205	surface	hypothetical protein
Cdev_TRINITY_DN9761_c11_g1_i1	0.000124122	surface	hypothetical protein
Cdev_TRINITY_DN2235_c0_g1_i1	0.000124532	surface	glucose-6-phosphate 1-dehydrogenase
Cdev_TRINITY_DN10124_c4_g3_i1	0.000127984	SCM	carboxylase
Cdev_TRINITY_DN10582_c0_g1_i1	0.000132353	surface	FKBP-type peptidyl-prolyl cis-trans isomerase
Cdev_TRINITY_DN8438_c0_g1_i1	0.000145401	SCM	hypothetical protein
Cdev_TRINITY_DN6166_c1_g1_i1	0.000146208	SCM	hypothetical protein
Cdev_TRINITY_DN5910_c0_g1_i1	0.000154613	surface	PsbP
Cdev_TRINITY_DN6325_c0_g1_i1	0.000158351	SCM	cysteine desulfurase
Cdev_TRINITY_DN5882_c0_g1_i1	0.000174504	SCM	kinesin family member 4A
Cdev_TRINITY_DN5882_c0_g3_i1	0.000174504	SCM	kinesin family member 4A
Cdev_TRINITY_DN1839_c0_g1_i1	0.000175581	surface	ribosomal protein, L17
Cdev_TRINITY_DN833_c0_g1_i1	0.0001767	surface	hypothetical protein
Cdev_TRINITY_DN4118_c0_g1_i1	0.0001767	surface	prolyl endopeptidase
Cdev_TRINITY_DN9984_c0_g1_i1	0.000177688	surface	Thiamine biosynthesis protein ThiC
Cdev_TRINITY_DN2125_c0_g1_i1	0.000177688	surface	hypothetical protein
Cdev_TRINITY_DN12592_c0_g1_i1	0.00018052	surface	40s ribosomal protein
Cdev_TRINITY_DN9746_c4_g1_i1	0.00018734	surface	hypothetical protein
Cdev_TRINITY_DN6378_c0_g1_i1	0.000195401	SCM	hypothetical protein
Cdev_TRINITY_DN10748_c0_g1_i1	0.000202165	SCM	transcription factor
Cdev_TRINITY_DN10533_c0_g1_i1	0.000204246	surface	hypothetical protein
Cdev_TRINITY_DN12088_c0_g1_i1	0.000215088	surface	nucleoside diphosphate kinase
Cdev_TRINITY_DN9213_c0_g4_i1	0.000218972	SCM	hypothetical protein
Cdev_TRINITY_DN5873_c0_g1_i1	0.000220906	surface	hypothetical protein
Cdev_TRINITY_DN6784_c0_g1_i1	0.000225573	surface	hypothetical protein
Cdev_TRINITY_DN8300_c0_g2_i1	0.000227024	surface	hypothetical protein
Cdev_TRINITY_DN6363_c0_g1_i1	0.000227024	SCM	Sulfatase
Cdev_TRINITY_DN11000_c0_g1_i1	0.000234664	surface	hypothetical protein
Cdev_TRINITY_DN3308_c0_g1_i1	0.00024878	surface	hypothetical protein
Cdev_TRINITY_DN6148_c0_g1_i1	0.000264046	surface	Fucoxanthin chlorophyll a/c protein
Cdev_TRINITY_DN7746_c1_g1_i1	0.000264046	surface	Pyruvate kinase
Cdev_TRINITY_DN10014_c0_g5_i1	0.000269455	SCM	Structural maintenance of chromosomes
Cdev_TRINITY_DN10838_c0_g1_i1	0.000289059	SCM	hypothetical protein
Cdev_TRINITY_DN9161_c0_g1_i1	0.000301136	surface	Plug domain of Sec61p
Cdev_TRINITY_DN1519_c0_g1_i1	0.000301136	surface	aldose 1-epimerase
Cdev_TRINITY_DN10239_c0_g1_i1	0.000306422	SCM	high mobility group box 2
Cdev_TRINITY_DN12367_c0_g1_i1	0.000313624	surface	IMP dehydrogenase
Cdev_TRINITY_DN8324_c0_g2_i1	0.000323478	surface	methylenetetrahydrofolate dehydrogenase
Cdev_TRINITY_DN7981_c0_g1_i1	0.000327082	surface	3,4-dihydroxy-2-butanone 4-phosphate synthase
Cdev_TRINITY_DN1265_c0_g1_i1	0.000336916	SCM	Chlorophyll A-B binding protein
Cdev_TRINITY_DN11411_c0_g1_i1	0.00035514	surface	hypothetical protein
Cdev_TRINITY_DN5873_c0_g2_i1	0.00035514	surface	hypothetical protein
Cdev_TRINITY_DN6577_c0_g1_i1	0.000359333	surface	hypothetical protein
Cdev_TRINITY_DN6052_c0_g1_i1	0.000359435	surface	PGAM-domain-containing protein
Cdev_TRINITY_DN1757_c0_g1_i1	0.000369836	surface	cell division cycle protein 48
Cdev_TRINITY_DN5744_c0_g1_i1	0.000370972	surface	hypothetical protein
Cdev_TRINITY_DN9159_c2_g1_i1	0.000371781	surface	'Cold-shock' DNA-binding domain
Cdev_TRINITY_DN8324_c0_g1_i1	0.000377278	surface	methylenetetrahydrofolate dehydrogenase
Cdev_TRINITY_DN7840_c0_g3_i1	0.000383455	surface	Pyruvate dehydrogenase
Cdev_TRINITY_DN7681_c1_g1_i1	0.000397275	SCM	BRCT domain protein
Cdev_TRINITY_DN4355_c0_g1_i1	0.000406908	surface	Nucleolar protein
Cdev_TRINITY_DN248_c0_g1_i1	0.000406908	SCM	Major Facilitator superfamily
Cdev_TRINITY_DN2104_c0_g1_i1	0.000411554	SCM	hypothetical protein
Cdev_TRINITY_DN11339_c0_g1_i1	0.000418103	SCM	Protein-l-isoaspartate O-methyltransferase
Cdev_TRINITY_DN7883_c1_g2_i1	0.000436172	surface	hypothetical protein
Cdev_TRINITY_DN11379_c0_g1_i1	0.000441583	surface	zinc finger CCCH domain-containing protein
Cdev_TRINITY_DN3530_c0_g1_i1	0.000443649	SCM	polymerase (RNA) II (DNA directed) polypeptide D
Cdev_TRINITY_DN8149_c0_g1_i1	0.000489371	SCM	hypothetical protein
Cdev_TRINITY_DN10057_c4_g2_i1	0.000494759	SCM	replication factor c
Cdev_TRINITY_DN7586_c0_g1_i1	0.000499781	SCM	alanine--glyoxylate aminotransferase 2
Cdev_TRINITY_DN6284_c0_g1_i1	0.000500006	SCM	cyclin a
Cdev_TRINITY_DN4405_c0_g1_i1	0.000500572	surface	Transcriptional regulator
Cdev_TRINITY_DN7891_c0_g1_i1	0.000503757	SCM	hypothetical protein
Cdev_TRINITY_DN12023_c0_g1_i1	0.000527001	surface	Phosphomethylpyrimidine kinase
Cdev_TRINITY_DN8006_c0_g1_i1	0.000527786	SCM	Acyl-transferase
Cdev_TRINITY_DN1409_c0_g2_i1	0.000529918	SCM	transcription factor
Cdev_TRINITY_DN9157_c0_g1_i1	0.000535784	SCM	hypothetical protein
Cdev_TRINITY_DN3853_c0_g1_i1	0.000542571	surface	tublin beta
Cdev_TRINITY_DN10154_c4_g3_i1	0.000559284	SCM	hypothetical protein
Cdev_TRINITY_DN1530_c0_g1_i1	0.000581343	surface	F-type H+-transporting ATPase subunit beta
Cdev_TRINITY_DN7168_c0_g1_i1	0.000607247	SCM	hypothetical protein
Cdev_TRINITY_DN10094_c4_g2_i1	0.000613975	SCM	hypothetical protein
Cdev_TRINITY_DN9942_c1_g2_i1	0.000670022	SCM	maleylacetoacetate isomerase
Cdev_TRINITY_DN54_c0_g1_i1	0.000670805	surface	BRASSINOSTEROID INSENSITIVE 1-associated receptor kinase 1
Cdev_TRINITY_DN7904_c1_g1_i1	0.000675813	surface	O-methyltransferase
Cdev_TRINITY_DN1597_c0_g1_i1	0.00067895	surface	n-acetyl-gamma-glutamyl-phosphate reductase
Cdev_TRINITY_DN6035_c0_g2_i1	0.0006926	SCM	hypothetical protein
Cdev_TRINITY_DN3497_c0_g1_i1	0.000693776	SCM	hypothetical protein
Cdev_TRINITY_DN7840_c0_g1_i1	0.000710916	surface	Pyruvate dehydrogenase
Cdev_TRINITY_DN2621_c0_g1_i1	0.000726752	surface	hypothetical protein
Cdev_TRINITY_DN6475_c1_g1_i1	0.000744258	SCM	cathepsin
Cdev_TRINITY_DN8206_c0_g1_i1	0.000753029	surface	Chlorophyll a-b binding protein
Cdev_TRINITY_DN9957_c8_g1_i1	0.000769213	SCM	helicase
Cdev_TRINITY_DN7544_c0_g1_i1	0.000771803	SCM	Phosphoketolase
Cdev_TRINITY_DN10661_c0_g1_i1	0.000776145	surface	hypothetical protein
Cdev_TRINITY_DN9328_c0_g1_i1	0.00081895	SCM	surface antigen
Cdev_TRINITY_DN11297_c0_g2_i1	0.000826629	SCM	hypothetical protein
Cdev_TRINITY_DN9983_c5_g1_i1	0.000826629	surface	dihydrolipoyl dehydrogenase
Cdev_TRINITY_DN9387_c0_g1_i1	0.000829281	SCM	hypothetical protein
Cdev_TRINITY_DN4857_c0_g1_i1	0.00084863	SCM	hypothetical protein
Cdev_TRINITY_DN5916_c0_g1_i1	0.000858113	surface	hypothetical protein
Cdev_TRINITY_DN9387_c0_g2_i1	0.000882444	SCM	hypothetical protein
Cdev_TRINITY_DN12378_c0_g1_i1	0.000885063	surface	hypothetical protein
Cdev_TRINITY_DN6887_c2_g1_i1	0.000885063	SCM	hypothetical protein
Cdev_TRINITY_DN9773_c1_g2_i1	0.000927825	surface	notum pectinacetylesterase
Cdev_TRINITY_DN9900_c17_g1_i2	0.000930841	SCM	hypothetical protein
Cdev_TRINITY_DN233_c0_g1_i1	0.000939171	surface	hypothetical protein
Cdev_TRINITY_DN9080_c1_g1_i1	0.000951409	SCM	HSF-type DNA-binding
Cdev_TRINITY_DN9913_c3_g1_i1	0.000951409	SCM	calcium exchanger
Cdev_TRINITY_DN3748_c0_g1_i1	0.000975884	surface	Carbamoyltransferase
Cdev_TRINITY_DN10065_c1_g1_i1	0.00101176	surface	annexin A7
Cdev_TRINITY_DN10903_c0_g1_i1	0.00101176	surface	ATP-dependent Clp protease, proteolytic subunit
Cdev_TRINITY_DN9347_c2_g2_i1	0.00101176	SCM	Mate efflux family protein
Cdev_TRINITY_DN9509_c1_g1_i1	0.00101614	surface	rRNA 2'-O-methyltransferase fibrillarin
Cdev_TRINITY_DN2205_c0_g1_i1	0.00103323	surface	hypothetical protein
Cdev_TRINITY_DN11462_c0_g1_i1	0.00104115	surface	ATP synthase alpha/beta family, beta-barrel domain
Cdev_TRINITY_DN7086_c0_g1_i1	0.00104574	SCM	hypothetical protein
Cdev_TRINITY_DN10053_c7_g1_i2	0.00111511	SCM	pilus assembly protein FimV
Cdev_TRINITY_DN9902_c0_g1_i1	0.00111511	SCM	hypothetical protein
Cdev_TRINITY_DN9297_c0_g1_i2	0.00111511	surface	hypothetical protein
Cdev_TRINITY_DN9198_c2_g1_i1	0.00111511	surface	N-hydroxyarylamine O-acetyltransferase
Cdev_TRINITY_DN10023_c1_g1_i1	0.00114499	SCM	hypothetical protein
Cdev_TRINITY_DN5464_c0_g2_i1	0.00117845	SCM	6-phosphogluconolactonase
Cdev_TRINITY_DN11297_c0_g1_i1	0.00118619	SCM	hypothetical protein
Cdev_TRINITY_DN6169_c0_g1_i1	0.00119065	SCM	hypothetical protein
Cdev_TRINITY_DN6535_c0_g1_i1	0.00119221	SCM	hypothetical protein
Cdev_TRINITY_DN11906_c0_g1_i1	0.0012242	SCM	Alkaline ceramidase
Cdev_TRINITY_DN6516_c1_g1_i1	0.00126842	SCM	dihydrolipoamide branched chain transacylase E2
Cdev_TRINITY_DN9494_c0_g1_i2	0.00128554	SCM	hypothetical protein
Cdev_TRINITY_DN9746_c1_g1_i1	0.00129847	surface	hypothetical protein
Cdev_TRINITY_DN5601_c0_g1_i1	0.00129847	SCM	Glucoside xylosyltransferase
Cdev_TRINITY_DN5747_c0_g1_i1	0.00133096	SCM	hypothetical protein
Cdev_TRINITY_DN9262_c0_g1_i1	0.00134113	surface	NADPH Oxidase
Cdev_TRINITY_DN9754_c0_g1_i1	0.00137535	SCM	DNA topoisomerase
Cdev_TRINITY_DN9131_c0_g1_i1	0.00142265	surface	4-hydroxy-3-methylbut-2-en-1-yl diphosphate synthase
Cdev_TRINITY_DN1828_c0_g1_i1	0.00143133	SCM	phosphoenolpyruvate carboxykinase
Cdev_TRINITY_DN10023_c1_g2_i1	0.00146695	SCM	hypothetical protein
Cdev_TRINITY_DN9260_c0_g2_i1	0.00147415	SCM	hypothetical protein
Cdev_TRINITY_DN750_c0_g1_i1	0.00147559	SCM	hypothetical protein
Cdev_TRINITY_DN959_c0_g1_i1	0.00153429	SCM	desaturase
Cdev_TRINITY_DN4931_c0_g1_i1	0.00157634	surface	hypothetical protein
Cdev_TRINITY_DN6732_c1_g1_i1	0.00157634	SCM	hypothetical protein
Cdev_TRINITY_DN2369_c0_g1_i1	0.00157634	SCM	hypothetical protein
Cdev_TRINITY_DN8048_c3_g1_i1	0.00161281	SCM	hypothetical protein
Cdev_TRINITY_DN9956_c1_g1_i1	0.0016221	SCM	Sulfatase
Cdev_TRINITY_DN7991_c0_g1_i1	0.00167354	surface	phospho-2-dehydro-3-deoxyheptonate aldolase
Cdev_TRINITY_DN2826_c0_g1_i1	0.00175066	SCM	cyclin B
Cdev_TRINITY_DN5915_c2_g1_i1	0.00177817	SCM	Putative methyltransferase
Cdev_TRINITY_DN8703_c0_g1_i1	0.00186202	surface	pyridine nucleotide-disulphide oxidoreductase family protein
Cdev_TRINITY_DN4057_c0_g1_i1	0.00192861	surface	hypothetical protein
Cdev_TRINITY_DN10051_c5_g1_i1	0.00193168	SCM	hypothetical protein
Cdev_TRINITY_DN10864_c0_g1_i1	0.00203053	surface	Flavodoxin
Cdev_TRINITY_DN12060_c0_g1_i1	0.00203053	surface	Glutaredoxin
Cdev_TRINITY_DN6360_c0_g1_i1	0.00206204	SCM	ABC transporter
Cdev_TRINITY_DN36_c0_g1_i1	0.00206853	surface	adenylate kinase
Cdev_TRINITY_DN9955_c2_g2_i1	0.00207648	SCM	hypothetical protein
Cdev_TRINITY_DN9876_c13_g2_i1	0.00208736	surface	hypothetical protein
Cdev_TRINITY_DN8526_c0_g1_i1	0.00216078	surface	hypothetical protein
Cdev_TRINITY_DN6652_c1_g1_i1	0.00219522	SCM	tRNA-splicing endonuclease
Cdev_TRINITY_DN9665_c0_g2_i1	0.00234561	surface	Threonyl-trna synthetase
Cdev_TRINITY_DN1864_c0_g1_i1	0.00237585	SCM	Dehydrogenase
Cdev_TRINITY_DN7020_c1_g2_i1	0.00244068	surface	Aminopeptidase
Cdev_TRINITY_DN3942_c0_g1_i1	0.00244068	SCM	acyl CoA:acetate/3-ketoacid CoA transferase
Cdev_TRINITY_DN1581_c0_g2_i1	0.00246688	surface	YCII-related domain
Cdev_TRINITY_DN8942_c0_g1_i1	0.002486	SCM	hypothetical protein
Cdev_TRINITY_DN10869_c0_g1_i1	0.00249369	SCM	hypothetical protein
Cdev_TRINITY_DN8592_c0_g1_i1	0.00254109	SCM	carboxylase
Cdev_TRINITY_DN1132_c0_g2_i1	0.00254109	SCM	hypothetical protein
Cdev_TRINITY_DN8450_c0_g3_i1	0.00254386	SCM	hypothetical protein
Cdev_TRINITY_DN6685_c0_g1_i1	0.00256937	surface	hypothetical protein
Cdev_TRINITY_DN5971_c0_g1_i1	0.00260996	SCM	protein phosphatase
Cdev_TRINITY_DN9196_c0_g1_i1	0.00262832	SCM	hypothetical protein
Cdev_TRINITY_DN8931_c2_g1_i1	0.00262994	surface	hypothetical protein
Cdev_TRINITY_DN1481_c0_g2_i1	0.00276504	SCM	hypothetical protein
Cdev_TRINITY_DN12272_c0_g2_i1	0.0028214	surface	40S ribosomal protein S10
Cdev_TRINITY_DN9601_c13_g1_i1	0.00285348	SCM	Acetyl xylan esterase (AXE1)
Cdev_TRINITY_DN10431_c0_g1_i1	0.00286121	surface	glutathione reductase (NADPH)
Cdev_TRINITY_DN8697_c0_g1_i1	0.00288601	surface	Orotidine 5'-phosphate decarboxylase
Cdev_TRINITY_DN4924_c0_g1_i1	0.00291682	SCM	protein KINESIN LIGHT CHAIN-RELATED 1
Cdev_TRINITY_DN10118_c13_g1_i1	0.00294962	SCM	Kringle domain
Cdev_TRINITY_DN9484_c0_g1_i1	0.00304617	surface	Malonyl-CoA-acyl carrier protein transacylase, mitochondrial
Cdev_TRINITY_DN4052_c0_g1_i1	0.00310359	surface	hypothetical protein
Cdev_TRINITY_DN7738_c0_g1_i1	0.003146	SCM	SPFH domain / Band 7 family
Cdev_TRINITY_DN10288_c0_g1_i1	0.00317563	surface	RING finger ubiquitin ligase
Cdev_TRINITY_DN8884_c0_g1_i1	0.00327497	SCM	Sulfate transporter
Cdev_TRINITY_DN2669_c0_g1_i1	0.00328087	surface	solute carrier family 35 member
Cdev_TRINITY_DN248_c0_g2_i1	0.00330215	SCM	Major Facilitator superfamily
Cdev_TRINITY_DN8475_c0_g1_i1	0.00331744	surface	TerD domain
Cdev_TRINITY_DN7995_c0_g2_i1	0.00350793	SCM	Lipase (class 3)
Cdev_TRINITY_DN12480_c0_g1_i1	0.00353231	surface	hypothetical protein
Cdev_TRINITY_DN8087_c0_g1_i1	0.00353231	surface	hypothetical protein
Cdev_TRINITY_DN6762_c0_g1_i1	0.00361945	SCM	hypothetical protein
Cdev_TRINITY_DN1409_c0_g1_i1	0.00368154	SCM	transcription factor
Cdev_TRINITY_DN2518_c0_g1_i1	0.00377889	SCM	hypothetical protein
Cdev_TRINITY_DN10059_c16_g1_i1	0.00379032	SCM	prolyl 4-hydroxylase
Cdev_TRINITY_DN10414_c0_g1_i1	0.00382573	surface	Elongation factor
Cdev_TRINITY_DN1581_c0_g1_i1	0.00382573	surface	YCII-related domain
Cdev_TRINITY_DN10269_c0_g1_i1	0.00382573	surface	hypothetical protein
Cdev_TRINITY_DN4855_c0_g1_i1	0.00384354	surface	ADP-ribosylation
Cdev_TRINITY_DN6843_c0_g1_i1	0.00384948	SCM	branched chain keto acid dehydrogenase E1, beta polypeptide
Cdev_TRINITY_DN5483_c2_g1_i1	0.0038696	surface	tRNA-modifying protein
Cdev_TRINITY_DN5291_c1_g1_i1	0.00387243	SCM	cytochrome c
Cdev_TRINITY_DN8187_c1_g2_i1	0.00398718	SCM	hypothetical protein
Cdev_TRINITY_DN4213_c0_g1_i1	0.00399731	surface	hypothetical protein
Cdev_TRINITY_DN4858_c0_g2_i1	0.00408996	SCM	Mitogen-activated protein kinase
Cdev_TRINITY_DN9913_c6_g1_i1	0.00411009	SCM	hypothetical protein
Cdev_TRINITY_DN3703_c0_g2_i1	0.00411129	surface	bifunctional purine biosynthesis protein
Cdev_TRINITY_DN3327_c0_g1_i1	0.00411129	SCM	hypothetical protein
Cdev_TRINITY_DN10002_c4_g1_i1	0.00414477	SCM	Trypsin Inhibitor like cysteine rich domain
Cdev_TRINITY_DN10701_c0_g1_i1	0.00417973	surface	Fructose-bisphosphate aldolase class-I
Cdev_TRINITY_DN10134_c15_g1_i1	0.00425876	surface	hypothetical protein
Cdev_TRINITY_DN11126_c0_g1_i1	0.00427164	SCM	hypothetical protein
Cdev_TRINITY_DN8368_c0_g1_i1	0.00427164	SCM	Kinesin light chain
Cdev_TRINITY_DN3570_c0_g1_i1	0.00428717	SCM	hypothetical protein
Cdev_TRINITY_DN12619_c0_g1_i1	0.00429359	SCM	hypothetical protein
Cdev_TRINITY_DN1899_c0_g1_i1	0.00437191	surface	hypothetical protein
Cdev_TRINITY_DN12599_c0_g1_i1	0.004396	surface	hypothetical protein
Cdev_TRINITY_DN1742_c0_g1_i1	0.00448359	SCM	hypothetical protein
Cdev_TRINITY_DN1433_c0_g1_i1	0.00448967	surface	proline iminopeptidase
Cdev_TRINITY_DN9237_c0_g1_i1	0.0045649	SCM	Metallopeptidase M20 family
Cdev_TRINITY_DN4617_c2_g1_i1	0.00459036	SCM	hypothetical protein
Cdev_TRINITY_DN7787_c0_g1_i1	0.00462596	SCM	hypothetical protein
Cdev_TRINITY_DN5785_c0_g1_i1	0.0046328	surface	hypothetical protein
Cdev_TRINITY_DN9797_c2_g1_i2	0.00466746	surface	hypothetical protein
Cdev_TRINITY_DN3410_c0_g1_i1	0.00466746	SCM	hypothetical protein
Cdev_TRINITY_DN9830_c0_g1_i1	0.00466746	surface	hypothetical protein
Cdev_TRINITY_DN6118_c1_g1_i1	0.00468318	surface	hypothetical protein
Cdev_TRINITY_DN9342_c0_g1_i1	0.0046878	surface	Arrestin domain containing
Cdev_TRINITY_DN840_c0_g1_i1	0.0046878	surface	histidine triad nucleotide binding protein
Cdev_TRINITY_DN193_c0_g1_i1	0.00475935	surface	manganese superoxide dismutase
Cdev_TRINITY_DN9934_c5_g1_i1	0.00477263	surface	hypothetical protein
Cdev_TRINITY_DN8452_c4_g2_i1	0.00488877	surface	Histone deacetylase
Cdev_TRINITY_DN4536_c0_g1_i1	0.00491841	SCM	hypothetical protein
Cdev_TRINITY_DN10331_c0_g1_i1	0.00510674	SCM	HSF-type DNA-binding
Cdev_TRINITY_DN10410_c0_g1_i1	0.00517543	surface	Pentatricopeptide repeat-containing protein
Cdev_TRINITY_DN10127_c10_g1_i1	0.00519338	SCM	hypothetical protein
Cdev_TRINITY_DN10148_c8_g1_i2	0.00520836	SCM	BRCT domain protein
Cdev_TRINITY_DN9416_c1_g1_i1	0.00522417	SCM	Alkali-sensitive linkage protein 1
Cdev_TRINITY_DN8816_c0_g1_i1	0.0052307	SCM	hypothetical protein
Cdev_TRINITY_DN1466_c0_g1_i1	0.00530567	surface	elongation factor G
Cdev_TRINITY_DN12600_c0_g1_i1	0.00530567	SCM	30S ribosomal protein S1
Cdev_TRINITY_DN9609_c0_g1_i2	0.00530567	SCM	Structural maintenance of chromosomes
Cdev_TRINITY_DN9880_c14_g1_i1	0.00532554	surface	Heat shock protein
Cdev_TRINITY_DN7515_c0_g1_i1	0.00532554	SCM	hypothetical protein
Cdev_TRINITY_DN9790_c0_g2_i1	0.00550657	SCM	hypothetical protein
Cdev_TRINITY_DN8911_c2_g1_i1	0.00554212	SCM	Vacuolar protein
Cdev_TRINITY_DN11447_c0_g1_i1	0.00569592	SCM	phosphoglycerate kinase
Cdev_TRINITY_DN9982_c2_g1_i1	0.00572622	SCM	hypothetical protein
Cdev_TRINITY_DN9988_c5_g1_i1	0.00573746	surface	2-isopropylmalate synthase
Cdev_TRINITY_DN9423_c1_g1_i1	0.00573746	SCM	anaphase-promoting complex subunit 8
Cdev_TRINITY_DN11804_c0_g1_i1	0.00575796	surface	phosphoglycerate kinase
Cdev_TRINITY_DN8512_c0_g2_i1	0.00584201	surface	magnesium chelatase
Cdev_TRINITY_DN9793_c0_g2_i1	0.00584201	SCM	hypothetical protein
Cdev_TRINITY_DN10150_c6_g1_i1	0.00584201	SCM	hypothetical protein
Cdev_TRINITY_DN11401_c0_g1_i1	0.0058438	SCM	heat shock
Cdev_TRINITY_DN7576_c0_g1_i1	0.00588785	SCM	hypothetical protein
Cdev_TRINITY_DN10240_c0_g1_i1	0.00592756	surface	40S ribosomal protein S18
Cdev_TRINITY_DN10117_c8_g1_i1	0.00594923	SCM	hypothetical protein
Cdev_TRINITY_DN10042_c8_g1_i1	0.00594923	SCM	Type III restriction enzyme, res subunit
Cdev_TRINITY_DN9885_c10_g1_i1	0.00594923	surface	FAD binding domain
Cdev_TRINITY_DN1123_c0_g1_i1	0.00595757	surface	hypothetical protein
Cdev_TRINITY_DN9951_c1_g1_i1	0.00612754	surface	hypothetical protein
Cdev_TRINITY_DN9089_c0_g1_i1	0.00656676	SCM	Phosphatidylinositol 3 kinase
Cdev_TRINITY_DN1579_c0_g1_i1	0.006573	SCM	cysteine synthase
Cdev_TRINITY_DN1224_c0_g1_i1	0.006573	surface	hypothetical protein
Cdev_TRINITY_DN5402_c0_g1_i1	0.006573	surface	HopJ type III effector protein
Cdev_TRINITY_DN9815_c3_g1_i1	0.0065997	surface	solute carrier family 4
Cdev_TRINITY_DN6130_c0_g1_i1	0.00660138	SCM	asp (abnormal spindle) homolog, microcephaly associated
Cdev_TRINITY_DN6130_c0_g2_i1	0.00660138	SCM	asp (abnormal spindle) homolog, microcephaly associated
Cdev_TRINITY_DN1023_c0_g1_i1	0.00660138	surface	hypothetical protein
Cdev_TRINITY_DN1913_c0_g1_i1	0.00660138	SCM	solute carrier family 35 member
Cdev_TRINITY_DN12295_c0_g2_i1	0.00669639	SCM	hypothetical protein
Cdev_TRINITY_DN9543_c0_g1_i1	0.00671433	surface	aminopeptidase
Cdev_TRINITY_DN4998_c0_g1_i1	0.00673061	SCM	zinc and ring finger 4
Cdev_TRINITY_DN5798_c0_g1_i1	0.00673588	SCM	solute carrier family 35, member F5
Cdev_TRINITY_DN4581_c1_g1_i1	0.00676217	surface	40s ribosomal protein s30
Cdev_TRINITY_DN9270_c17_g1_i1	0.00676217	SCM	hypothetical protein
Cdev_TRINITY_DN8427_c1_g1_i1	0.00688064	SCM	peroxisomal transport
Cdev_TRINITY_DN9095_c0_g2_i1	0.00688064	surface	hypothetical protein
Cdev_TRINITY_DN4702_c1_g1_i1	0.00691173	SCM	hypothetical protein
Cdev_TRINITY_DN1132_c0_g1_i1	0.00694074	SCM	hypothetical protein
Cdev_TRINITY_DN9677_c16_g1_i1	0.00695459	SCM	importin subunit alpha
Cdev_TRINITY_DN1029_c0_g1_i1	0.00695459	surface	hypothetical protein
Cdev_TRINITY_DN9734_c4_g1_i1	0.00704383	SCM	hypothetical protein
Cdev_TRINITY_DN6986_c1_g1_i1	0.00710794	surface	60S ribosomal protein L27a
Cdev_TRINITY_DN11397_c0_g1_i1	0.00716073	surface	Nitroreductase
Cdev_TRINITY_DN4376_c0_g1_i1	0.00716754	SCM	CobW domain-containing protein
Cdev_TRINITY_DN8792_c2_g1_i1	0.00716808	SCM	hypothetical protein
Cdev_TRINITY_DN8506_c0_g2_i1	0.0072511	surface	synaptotagmin II
Cdev_TRINITY_DN9291_c7_g1_i1	0.00732002	surface	hypothetical protein
Cdev_TRINITY_DN5613_c1_g1_i1	0.00740317	SCM	hypothetical protein
Cdev_TRINITY_DN9195_c0_g1_i1	0.00741606	SCM	Adaptor-related protein complex 2, alpha
Cdev_TRINITY_DN10124_c5_g1_i2	0.00741606	surface	peptidase S8 and S53, subtilisin, kexin, sedolisin
Cdev_TRINITY_DN8974_c0_g1_i1	0.00744743	surface	Asparaginyl-tRNA synthetase
Cdev_TRINITY_DN8201_c0_g1_i1	0.00744743	surface	u3 small nucleolar ribonucleoprotein
Cdev_TRINITY_DN2558_c0_g1_i1	0.00747443	surface	elongation factor P
Cdev_TRINITY_DN10286_c0_g1_i1	0.00755555	SCM	Kinesin family member
Cdev_TRINITY_DN11077_c0_g1_i1	0.00755621	SCM	hypothetical protein
Cdev_TRINITY_DN8687_c0_g1_i1	0.00755621	SCM	protein regulator of cytokinesis
Cdev_TRINITY_DN9390_c0_g2_i1	0.00756514	surface	isoleucyltRNA synthetase
Cdev_TRINITY_DN11132_c0_g1_i1	0.00761707	surface	coproporphyrinogen III oxidase
Cdev_TRINITY_DN4807_c0_g1_i1	0.00789701	SCM	hypothetical protein
Cdev_TRINITY_DN3079_c0_g1_i1	0.00796054	surface	ATP-dependent Clp protease, proteolytic subunit
Cdev_TRINITY_DN9260_c0_g1_i1	0.00798134	SCM	hypothetical protein
Cdev_TRINITY_DN8030_c3_g1_i1	0.00827679	surface	hypothetical protein
Cdev_TRINITY_DN2632_c0_g1_i1	0.00829775	surface	hypothetical protein
Cdev_TRINITY_DN1904_c0_g1_i1	0.00829854	surface	ribose 5-phosphate isomerase A
Cdev_TRINITY_DN3731_c0_g1_i1	0.00838477	surface	Phosphofructokinase
Cdev_TRINITY_DN3731_c0_g2_i1	0.00838477	surface	Phosphofructokinase
Cdev_TRINITY_DN5747_c1_g1_i1	0.00838477	SCM	Cupin superfamily protein
Cdev_TRINITY_DN6678_c0_g1_i1	0.00840238	surface	hypothetical protein
Cdev_TRINITY_DN12072_c0_g1_i1	0.00840324	surface	hypothetical protein
Cdev_TRINITY_DN742_c0_g1_i1	0.00845586	surface	glycine-rich protein
Cdev_TRINITY_DN4898_c0_g1_i1	0.00846942	surface	mitochondrial transcription termination
Cdev_TRINITY_DN11010_c0_g1_i1	0.00847835	SCM	hypothetical protein
Cdev_TRINITY_DN2802_c0_g1_i1	0.00847835	SCM	Inherit from NOG: fad dependent oxidoreductase
Cdev_TRINITY_DN7094_c5_g1_i1	0.00847835	surface	hypothetical protein
Cdev_TRINITY_DN2211_c0_g1_i1	0.00856773	surface	Common central domain of tyrosinase
Cdev_TRINITY_DN8947_c7_g1_i1	0.00864735	SCM	hypothetical protein
Cdev_TRINITY_DN3647_c0_g2_i1	0.00911468	SCM	spermidine synthase
Cdev_TRINITY_DN7531_c0_g1_i1	0.00913577	SCM	CCT motif
Cdev_TRINITY_DN691_c0_g1_i1	0.00913577	SCM	Fatty acid desaturase
Cdev_TRINITY_DN3924_c1_g1_i1	0.00913577	surface	hypothetical protein
Cdev_TRINITY_DN3456_c0_g1_i1	0.00938834	SCM	isovaleryl-CoA dehydrogenase
Cdev_TRINITY_DN659_c0_g1_i1	0.00940838	SCM	t-complex protein 1 subunit
Cdev_TRINITY_DN3702_c0_g1_i1	0.00940838	surface	hypothetical protein
Cdev_TRINITY_DN7020_c1_g1_i1	0.00949716	surface	Aminopeptidase
Cdev_TRINITY_DN1147_c0_g1_i1	0.00949716	SCM	hypothetical protein
Cdev_TRINITY_DN1871_c0_g1_i1	0.00976486	surface	hypothetical protein
Cdev_TRINITY_DN10002_c3_g1_i1	0.00976909	SCM	hypothetical protein
Cdev_TRINITY_DN3213_c0_g1_i1	0.00982535	SCM	hypothetical protein
Cdev_TRINITY_DN8947_c0_g1_i1	0.00982535	SCM	hypothetical protein
Cdev_TRINITY_DN8383_c0_g1_i1	0.00988962	surface	hypothetical protein
Cdev_TRINITY_DN10082_c0_g2_i1	0.00991758	surface	ribonuclease T2 activity
Cdev_TRINITY_DN4880_c0_g1_i1	0.00992347	surface	glutamate synthase
Cdev_TRINITY_DN6638_c0_g1_i1	0.00994711	SCM	transmembrane protein 56

## Sheet: TableS4
Table S4. List of reads sequenced in this study
Sample name	reads (bp)	sequencing kit	Accession number
surface_replicate1	177829007	MiSeq Reagent Kit v3	DRA006756
	721701698	MiSeq Reagent Kit v2	DRA006756
	567349956	MiSeq Reagent Kit v3	DRA008900
surface_replicate2	142569221	MiSeq Reagent Kit v3	DRA006756
	516552563	MiSeq Reagent Kit v2	DRA006756
	462159335	MiSeq Reagent Kit v3	DRA008900
surface_replicate3	1574708853	MiSeq Reagent Kit v2	DRA008069
SCM_replicate1	168571219	MiSeq Reagent Kit v3	DRA006756
	725826759	MiSeq Reagent Kit v2	DRA006756
	632039424	MiSeq Reagent Kit v3	DRA008900
SCM_replicate2	141744370	MiSeq Reagent Kit v3	DRA006756
	491795315	MiSeq Reagent Kit v2	DRA006756
	469878271	MiSeq Reagent Kit v3	DRA008900
SCM_replicate3	2126576187	MiSeq Reagent Kit v2	DRA008069
